# Supplementary material for: Salinity tolerance and geographical origin predict global alien amphipod invasions
Source: Biol Lett. 2020 Sep 2;16(9):20200354. doi: 10.1098/rsbl.2020.0354 (PMC7532723; doi:10.1098/rsbl.2020.0354)
Supplement: Supplementary Material 1 [file rsbl20200354supp1.xlsx]

## Sheet: All
Salinity tolerance and geographic origin predict global alien amphipod invasions
Ross N. Cuthbert, Syrmalenia G. Kotronaki, Jaimie T.A. Dick, Elizabeta Briski
Biology Letters
Family	Species	Native distribution	Geographic region - Casties et al. (2016)	Geographic region - Casties et al. (2016) - broad	References	Marine	Freshwater	Salt-tolerant	Non-native status
Acanthogammaridae	Acanthogammarus godlewskii (Dybowsky, 1874)	Endemic of Baikal Lake	Eurasia	Other	World Amphipoda Database		x		no
Acanthogammaridae	Acanthogammarus gracilispinus Tachteew, 2001	Endemic of Baikal Lake	Eurasia	Other	World Amphipoda Database		x		no
Acanthogammaridae	Acanthogammarus lappaceus Tachteew, 2001	Endemic of Baikal Lake	Eurasia	Other	World Amphipoda Database		x		no
Acanthogammaridae	Acanthogammarus maculosus Dorogostaisky, 1930	Endemic of Baikal Lake	Eurasia	Other	World Amphipoda Database		x		no
Acanthogammaridae	Acanthogammarus cf. maculosus Dorogostaisky, 1930	Endemic of Baikal Lake	Eurasia	Other	World Amphipoda Database		x		no
Acanthogammaridae	Acanthogammarus victorii (Dybowsky, 1874)	Endemic of Baikal Lake	Eurasia	Other	World Amphipoda Database		x		no
Acanthogammaridae	Boeckaxelia carpenterii (Dybowsky, 1874)	Endemic of Baikal Lake	Eurasia	Other	World Amphipoda Database		x		no
Acanthogammaridae	Boeckaxelia elegans (Dorogostaisky, 1930)	Endemic of Baikal Lake	Eurasia	Other	World Amphipoda Database		x		no
Acanthogammaridae	Boeckaxelia potanini (Dorogostaisky, 1922)	Endemic of Baikal Lake	Eurasia	Other	World Amphipoda Database		x		no
Acanthogammaridae	Boeckaxelia profundalis (Bazikalova, 1945)	Endemic of Baikal Lake	Eurasia	Other	World Amphipoda Database		x		no
Acanthogammaridae	Boeckaxelia rubra (Garjajeff, 1901)	Endemic of Baikal Lake	Eurasia	Other	World Amphipoda Database		x		no
Acanthogammaridae	Brachyuropus grewingkii (Dybowsky, 1874)	Endemic of Baikal Lake	Eurasia	Other	World Amphipoda Database		x		no
Acanthogammaridae	Brachyuropus nassonowi Dorogostaisky, 1922	Endemic of Baikal Lake	Eurasia	Other	World Amphipoda Database		x		no
Acanthogammaridae	Brachyuropus reichertii (Dybowsky, 1874)	Endemic of Baikal Lake	Eurasia	Other	World Amphipoda Database		x		no
Acanthogammaridae	Brandtia latissima (Gerstfeldt, 1858)	Endemic of Baikal Lake	Eurasia	Other	World Amphipoda Database		x		no
Acanthogammaridae	Carinurus amentatus G. Karaman, 1977	Endemic of Baikal Lake	Eurasia	Other	World Amphipoda Database		x		no
Acanthogammaridae	Carinurus bazikalovae G. Karaman, 1977	Endemic of Baikal Lake	Eurasia	Other	World Amphipoda Database		x		no
Acanthogammaridae	Carinurus belkinii (Garjajeff, 1901)	Endemic of Baikal Lake	Eurasia	Other	World Amphipoda Database		x		no
Acanthogammaridae	Carinurus bicarinatus Bazikalova, 1935	Endemic of Baikal Lake	Eurasia	Other	World Amphipoda Database		x		no
Acanthogammaridae	Carinurus bifrons G. Karaman, 1977	Endemic of Baikal Lake	Eurasia	Other	World Amphipoda Database		x		no
Acanthogammaridae	Carinurus karamani Kamaltynov, 2002	Endemic of Baikal Lake	Eurasia	Other	World Amphipoda Database		x		no
Acanthogammaridae	Carinurus microphthalmus (Sowinsky, 1915)	Endemic of Baikal Lake	Eurasia	Other	World Amphipoda Database		x		no
Acanthogammaridae	Carinurus obscurus Dorogostaisky, 1922	Endemic of Baikal Lake	Eurasia	Other	World Amphipoda Database		x		no
Acanthogammaridae	Carinurus platycarinus (Sowinsky, 1915)	Endemic of Baikal Lake	Eurasia	Other	World Amphipoda Database		x		no
Acanthogammaridae	Carinurus reissnerii (Dybowsky, 1874)	Endemic of Baikal Lake	Eurasia	Other	World Amphipoda Database		x		no
Acanthogammaridae	Carinurus solskii (Dybowsky, 1874)	Endemic of Baikal Lake	Eurasia	Other	World Amphipoda Database		x		no
Acanthogammaridae	Carinurus werestschagini Bazikalova, 1935	Endemic of Baikal Lake	Eurasia	Other	World Amphipoda Database		x		no
Acanthogammaridae	Cheirogammarus inflatus Sowinsky, 1915	Endemic of Baikal Lake	Eurasia	Other	World Amphipoda Database		x		no
Acanthogammaridae	Coniurus palmatus Sowinsky, 1915	Endemic of Baikal Lake	Eurasia	Other	World Amphipoda Database		x		no
Acanthogammaridae	Coniurus radoschkowskii (Dybowsky, 1874)	Endemic of Baikal Lake	Eurasia	Other	World Amphipoda Database		x		no
Acanthogammaridae	Coniurus wadimi Sowinsky, 1915	Endemic of Baikal Lake	Eurasia	Other	World Amphipoda Database		x		no
Acanthogammaridae	Cornugammarus maximus (Garjajeff, 1901)	Endemic of Baikal Lake	Eurasia	Other	World Amphipoda Database		x		no
Acanthogammaridae	Dedyuola armata (Dybowsky, 1874)	Endemic of Baikal Lake	Eurasia	Other	World Amphipoda Database		x		no
Acanthogammaridae	Dedyuola margaritae (Bazikalova, 1959)	Endemic of Baikal Lake	Eurasia	Other	World Amphipoda Database		x		no
Acanthogammaridae	Dedyuola ongureni (Garjajeff, 1901)	Endemic of Baikal Lake	Eurasia	Other	World Amphipoda Database		x		no
Acanthogammaridae	Diplacanthus brevispinus (Dorogostaisky, 1922)	Endemic of Baikal Lake	Eurasia	Other	World Amphipoda Database		x		no
Acanthogammaridae	Dorogammarus castaneus (Dorogostaisky, 1930)	Endemic of Baikal Lake	Eurasia	Other	World Amphipoda Database		x		no
Acanthogammaridae	Dorogostaiskia birsteini (Bazikalova, 1948)	Endemic of Baikal Lake	Eurasia	Other	World Amphipoda Database		x		no
Acanthogammaridae	Dorogostaiskia insularis (Dorogostaisky, 1930)	Endemic of Baikal Lake	Eurasia	Other	World Amphipoda Database		x		no
Acanthogammaridae	Dorogostaiskia parasitica (Dybowsky, 1874)	Endemic of Baikal Lake	Eurasia	Other	World Amphipoda Database		x		no
Acanthogammaridae	Issykogammarus hamatus Chevreux, 1908	Endemic of Kyrgyzstan	Eurasia	Other	World Amphipoda Database			x	no
Acanthogammaridae	Metapallasea galinae Bazikalova, 1959	Endemic of Baikal Lake	Eurasia	Other	World Amphipoda Database		x		no
Acanthogammaridae	Oxyacanthus curtus (Bazikalova, 1945)	Endemic of Baikal Lake	Eurasia	Other	World Amphipoda Database		x		no
Acanthogammaridae	Oxyacanthus flavus (Garjajeff, 1901)	Endemic of Baikal Lake	Eurasia	Other	World Amphipoda Database		x		no
Acanthogammaridae	Oxyacanthus korotneffii (Garjajeff, 1901)	Endemic of Baikal Lake	Eurasia	Other	World Amphipoda Database		x		no
Acanthogammaridae	Oxyacanthus rodionowi (Dorogostaisky, 1922)	Endemic of Baikal Lake	Eurasia	Other	World Amphipoda Database		x		no
Acanthogammaridae	Oxyacanthus sowinskii (Bazikalova, 1945)	Endemic of Baikal Lake	Eurasia	Other	World Amphipoda Database		x		no
Acanthogammaridae	Oxyacanthus subbrevispinus (Bazikalova, 1945)	Endemic of Baikal Lake	Eurasia	Other	World Amphipoda Database		x		no
Acanthogammaridae	Eucarinogammarus pallidus Dorogostaisky, 1922	Endemic of Baikal Lake	Eurasia	Other	World Amphipoda Database		x		no
Acanthogammaridae	Eucarinogammarus wagii (Dybowsky, 1874)	Endemic of Baikal Lake	Eurasia	Other	World Amphipoda Database		x		no
Acanthogammaridae	Garjajewia cabanisii (Dybowsky, 1874)	Endemic of Baikal Lake	Eurasia	Other	World Amphipoda Database		x		no
Acanthogammaridae	Garjajewia dershawini Sowinsky, 1915	Endemic of Baikal Lake	Eurasia	Other	World Amphipoda Database		x		no
Acanthogammaridae	Garjajewia dogieli Bazikalova, 1935	Endemic of Baikal Lake	Eurasia	Other	World Amphipoda Database		x		no
Acanthogammaridae	Garjajewia rosea (Garjajeff, 1901)	Endemic of Baikal Lake	Eurasia	Other	World Amphipoda Database		x		no
Acanthogammaridae	Garjajewia sarsi Sowinsky, 1915	Endemic of Baikal Lake	Eurasia	Other	World Amphipoda Database		x		no
Acanthogammaridae	Koshovia mirabilis Bazikalova, 1975	Endemic of Baikal Lake	Eurasia	Other	World Amphipoda Database		x		no
Acanthogammaridae	Paragarjajewia microphthalma Bazikalova, 1948	Endemic of Baikal Lake	Eurasia	Other	World Amphipoda Database		x		no
Acanthogammaridae	Paragarjajewia petersii (Dybowsky, 1874)	Endemic of Baikal Lake	Eurasia	Other	World Amphipoda Database		x		no
Acanthogammaridae	Gammarosphaera insularis Bazikalova, 1936	Endemic of Baikal Lake	Eurasia	Other	World Amphipoda Database		x		no
Acanthogammaridae	Hyalellopsis bicolorata Bazikalova, 1948	Endemic of Baikal Lake	Eurasia	Other	World Amphipoda Database		x		no
Acanthogammaridae	Hyalellopsis carinata Sowinsky, 1915	Endemic of Baikal Lake	Eurasia	Other	World Amphipoda Database		x		no
Acanthogammaridae	Hyalellopsis costata Sowinsky, 1915	Endemic of Baikal Lake	Eurasia	Other	World Amphipoda Database		x		no
Acanthogammaridae	Hyalellopsis czyrnianskii (Dybowsky, 1874)	Endemic of Baikal Lake	Eurasia	Other	World Amphipoda Database		x		no
Acanthogammaridae	Hyalellopsis depressirostris Sowinsky, 1915	Endemic of Baikal Lake	Eurasia	Other	World Amphipoda Database		x		no
Acanthogammaridae	Hyalellopsis eugeniae Sowinsky, 1915	Endemic of Baikal Lake	Eurasia	Other	World Amphipoda Database		x		no
Acanthogammaridae	Hyalellopsis grisea Dorogostaisky, 1930	Endemic of Baikal Lake	Eurasia	Other	World Amphipoda Database		x		no
Acanthogammaridae	Hyalellopsis hamata Sowinsky, 1915	Endemic of Baikal Lake	Eurasia	Other	World Amphipoda Database		x		no
Acanthogammaridae	Hyalellopsis irinae Bazikalova, 1959	Endemic of Baikal Lake	Eurasia	Other	World Amphipoda Database		x		no
Acanthogammaridae	Hyalellopsis latipes Bazikalova, 1945	Endemic of Baikal Lake	Eurasia	Other	World Amphipoda Database		x		no
Acanthogammaridae	Hyalellopsis linevitschae Kamaltynov, 2002	Endemic of Baikal Lake	Eurasia	Other	World Amphipoda Database		x		no
Acanthogammaridae	Hyalellopsis macrocephala Bazikalova, 1945	Endemic of Baikal Lake	Eurasia	Other	World Amphipoda Database		x		no
Acanthogammaridae	Hyalellopsis nana Bazikalova, 1959	Endemic of Baikal Lake	Eurasia	Other	World Amphipoda Database		x		no
Acanthogammaridae	Hyalellopsis setosa Sowinsky, 1915	Endemic of Baikal Lake	Eurasia	Other	World Amphipoda Database		x		no
Acanthogammaridae	Hyalellopsis stebbingi Sowinsky, 1915	Endemic of Baikal Lake	Eurasia	Other	World Amphipoda Database		x		no
Acanthogammaridae	Hyalellopsis taczanowskii (Dybowsky, 1874)	Endemic of Baikal Lake	Eurasia	Other	World Amphipoda Database		x		no
Acanthogammaridae	Hyalellopsis tixtonae Sowinsky, 1915	Endemic of Baikal Lake	Eurasia	Other	World Amphipoda Database		x		no
Acanthogammaridae	Hyalellopsis variabilis Dorogostaisky, 1930	Endemic of Baikal Lake	Eurasia	Other	World Amphipoda Database		x		no
Acanthogammaridae	Ceratogammarus acerus Bazikalova, 1937	Endemic of Baikal Lake	Eurasia	Other	World Amphipoda Database		x		no
Acanthogammaridae	Ceratogammarus cornutus (Sowinsky, 1915)	Endemic of Baikal Lake	Eurasia	Other	World Amphipoda Database		x		no
Acanthogammaridae	Ceratogammarus dybowskii Sowinsky, 1915	Endemic of Baikal Lake	Eurasia	Other	World Amphipoda Database		x		no
Acanthogammaridae	Palicarinus carinulatus (Dorogostaisky, 1922)	Endemic of Baikal Lake	Eurasia	Other	World Amphipoda Database		x		no
Acanthogammaridae	Palicarinus niger (Garjajeff, 1901)	Endemic of Baikal Lake	Eurasia	Other	World Amphipoda Database		x		no
Acanthogammaridae	Palicarinus puzyllii (Dybowsky, 1874)	Endemic of Baikal Lake	Eurasia	Other	World Amphipoda Database		x		no
Acanthogammaridae	Parapallasea borowskii (Dybowsky, 1874)	Endemic of Baikal Lake	Eurasia	Other	World Amphipoda Database		x		no
Acanthogammaridae	Parapallasea lagowskii (Dybowsky, 1874)	Endemic of Baikal Lake	Eurasia	Other	World Amphipoda Database		x		no
Acanthogammaridae	Parapallasea sitnikovae Tachteew, 2001	Endemic of Baikal Lake	Eurasia	Other	World Amphipoda Database		x		no
Acanthogammaridae	Parapallasea wosnessenskii Dorogostaisky, 1922	Endemic of Baikal Lake	Eurasia	Other	World Amphipoda Database		x		no
Acanthogammaridae	Plesiogammarus brevis Bazikalova, 1975	Endemic of Baikal Lake	Eurasia	Other	World Amphipoda Database		x		no
Acanthogammaridae	Plesiogammarus inquaesitus Tachteew, 1997	Endemic of Baikal Lake	Eurasia	Other	World Amphipoda Database		x		no
Acanthogammaridae	Plesiogammarus mazepovae Tachteew, 1997	Endemic of Baikal Lake	Eurasia	Other	World Amphipoda Database		x		no
Acanthogammaridae	Plesiogammarus timoshkini Tachteew, 1997	Endemic of Baikal Lake	Eurasia	Other	World Amphipoda Database		x		no
Acanthogammaridae	Plesiogammarus gerstaeckeri (Dybowsky, 1874)	Endemic of Baikal Lake	Eurasia	Other	World Amphipoda Database		x		no
Acanthogammaridae	Plesiogammarus martinsoni Tachteew, 1997	Endemic of Baikal Lake	Eurasia	Other	World Amphipoda Database		x		no
Acanthogammaridae	Sentogammarus zienkowiczii (Dybowsky, 1874)	Endemic of Baikal Lake	Eurasia	Other	World Amphipoda Database		x		no
Acanthogammaridae	Supernogammarus longicornis (Sowinsky, 1915)	Endemic of Baikal Lake	Eurasia	Other	World Amphipoda Database		x		no
Acanthogammaridae	Bathygammarus lydiae (Bazikalova, 1935)	Endemic of Baikal Lake	Eurasia	Other	World Amphipoda Database		x		no
Acanthogammaridae	Bathygammarus okunewae (Tachteew, 1995)	Endemic of Baikal Lake	Eurasia	Other	World Amphipoda Database		x		no
Acanthogammaridae	Bathygammarus semenkewitschi (Sowinsky, 1915)	Endemic of Baikal Lake	Eurasia	Other	World Amphipoda Database		x		no
Acanthogammaridae	Bathygammarus unguisetosus (Sowinsky, 1915)	Endemic of Baikal Lake	Eurasia	Other	World Amphipoda Database		x		no
Acanthogammaridae	Gymnogammarus macrurus Sowinsky, 1915	Endemic of Baikal Lake	Eurasia	Other	World Amphipoda Database		x		no
Acanthogammaridae	Inobsequentus galini (Tachteew, 2000)	Endemic of Baikal Lake	Eurasia	Other	World Amphipoda Database		x		no
Acanthogammaridae	Nyctoporea sukaczewi (Sowinsky, 1915)	Endemic of Baikal Lake	Eurasia	Other	World Amphipoda Database		x		no
Acanthogammaridae	Onychogammarus araneolus (Dybowsky, 1874)	Endemic of Baikal Lake	Eurasia	Other	World Amphipoda Database		x		no
Acanthogammaridae	Onychogammarus crassimanus (Sowinsky, 1915)	Endemic of Baikal Lake	Eurasia	Other	World Amphipoda Database		x		no
Acanthogammaridae	Onychogammarus dorogostajskii (Tachteew, 1995)	Endemic of Baikal Lake	Eurasia	Other	World Amphipoda Database		x		no
Acanthogammaridae	Onychogammarus ephippiatus (Dybowsky, 1874)	Endemic of Baikal Lake	Eurasia	Other	World Amphipoda Database		x		no
Acanthogammaridae	Onychogammarus erinaceus (Tachteew, 1992)	Endemic of Baikal Lake	Eurasia	Other	World Amphipoda Database		x		no
Acanthogammaridae	Onychogammarus longipes (Bazikalova, 1945)	Endemic of Baikal Lake	Eurasia	Other	World Amphipoda Database		x		no
Acanthogammaridae	Onychogammarus megonychoides (Bazikalova, 1945)	Endemic of Baikal Lake	Eurasia	Other	World Amphipoda Database		x		no
Acanthogammaridae	Onychogammarus megonychus (Sowinsky, 1915)	Endemic of Baikal Lake	Eurasia	Other	World Amphipoda Database		x		no
Acanthogammaridae	Onychogammarus perpolitus (Tachteew, 2000)	Endemic of Baikal Lake	Eurasia	Other	World Amphipoda Database		x		no
Acanthogammaridae	Onychogammarus pictoides (Sowinsky, 1915)	Endemic of Baikal Lake	Eurasia	Other	World Amphipoda Database		x		no
Acanthogammaridae	Onychogammarus pygoacanthus (Tachteew, 1995)	Endemic of Baikal Lake	Eurasia	Other	World Amphipoda Database		x		no
Acanthogammaridae	Onychogammarus quinquefasciatus (Dybowsky, 1874)	Endemic of Baikal Lake	Eurasia	Other	World Amphipoda Database		x		no
Acanthogammaridae	Onychogammarus curvirostris (Bazikalova, 1945)	Endemic of Baikal Lake	Eurasia	Other	World Amphipoda Database		x		no
Acanthogammaridae	Onychogammarus rectirostris (Bazikalova, 1945)	Endemic of Baikal Lake	Eurasia	Other	World Amphipoda Database		x		no
Acanthogammaridae	Poekilogammarus pictus (Dybowsky, 1874)	Endemic of Baikal Lake	Eurasia	Other	World Amphipoda Database		x		no
Acanthogammaridae	Rostrogammarus amblyops (Bazikalova, 1945)	Endemic of Baikal Lake	Eurasia	Other	World Amphipoda Database		x		no
Acanthogammaridae	Rostrogammarus brevirostris (Bazikalova, 1945)	Endemic of Baikal Lake	Eurasia	Other	World Amphipoda Database		x		no
Acanthogammaridae	Rostrogammarus longirostris (Bazikalova, 1945)	Endemic of Baikal Lake	Eurasia	Other	World Amphipoda Database		x		no
Acanthogammaridae	Rostrogammarus orchestes (Dybowsky, 1874)	Endemic of Baikal Lake	Eurasia	Other	World Amphipoda Database		x		no
Acanthogammaridae	Rostrogammarus rostratus (Sowinsky, 1915)	Endemic of Baikal Lake	Eurasia	Other	World Amphipoda Database		x		no
Acanthogammaridae	Rostrogammarus talitrus (Dybowsky, 1874)	Endemic of Baikal Lake	Eurasia	Other	World Amphipoda Database		x		no
Anisogammaridae	Eogammarus possjeticus (Tzvetkova, 1967)	Yellow Sea, Russia, Japan	Euasia, North- West Pacific	Other	World Amphipoda Database			x	no
Anisogammaridae	Anisogammarus madyensis Chaudri, Ghauris & Mahoon, 1978	Pakistan	Eurasia	Other	World Amphipoda Database		x		no
Anisogammaridae	Eogammarus barbatus (Tzvetkova, 1965)	Japan, Russia	Eurasia	Other	World Amphipoda Database		x		no
Anisogammaridae	Eogammarus itotomikoae Tomikawa, Morino, Toft & Mawatari, 2006	Hokkaido	Eurasia	Other	World Amphipoda Database		x		no
Anisogammaridae	Eogammarus ryotoensis (Uéno, 1940)	Japan, Korea	Eurasia	Other	World Amphipoda Database		x		no
Anisogammaridae	Eurypodogammarus helobius Hou, Morino & Li, 2005	China	Eurasia	Other	World Amphipoda Database		x		no
Anisogammaridae	Fuxiana yangi Sket, 2000	Lake Fuxian Hu, China	Eurasia	Other	World Amphipoda Database		x		no
Anisogammaridae	Fuxigammarus antespinosus Sket & Fiser, 2009	Lake Fuxian Hu	Eurasia	Other	World Amphipoda Database		x		no
Anisogammaridae	Fuxigammarus barbatus Sket & Fiser, 2009	Lake Fuxian Hu	Eurasia	Other	World Amphipoda Database		x		no
Anisogammaridae	Fuxigammarus cornutus Sket & Fiser, 2009	Lake Fuxian Hu	Eurasia	Other	World Amphipoda Database		x		no
Anisogammaridae	Jesogammarus annandalei (Tattersall, 1922)	Lake Biwa, Japan	Eurasia	Other	World Amphipoda Database		x		no
Anisogammaridae	Jesogammarus debilis Hou & Li, 2005	Beixinzhuang Village, China	Eurasia	Other	World Amphipoda Database		x		no
Anisogammaridae	Jesogammarus naritai Morino, 1985	Lake Biwa, Japan	Eurasia	Other	World Amphipoda Database		x		no
Anisogammaridae	Jesogammarus suwaensis Morino, 1986	Lake Suwa, Japan	Eurasia	Other	World Amphipoda Database		x		no
Anisogammaridae	Jesogammarus fontanus Hou & Li, 2004	Linfen City, China	Eurasia	Other	World Amphipoda Database		x		no
Anisogammaridae	Jesogammarus fujinoi Tomikawa & Morino, 2003	Mt. Shirataka, Japan	Eurasia	Other	World Amphipoda Database		x		no
Anisogammaridae	Jesogammarus hebeiensis Hou & Li, 2004	Lake Baiyangdian, China	Eurasia	Other	World Amphipoda Database		x		no
Anisogammaridae	Jesogammarus hinumensis Morino, 1993	Lake Hinuma, Japan	Eurasia	Other	World Amphipoda Database			x	no
Anisogammaridae	Jesogammarus hokurikuensis Morino, 1985	Shimizu-cho, Niu-gun, Fukui Prefecture, Japan	Eurasia	Other	World Amphipoda Database		x		no
Anisogammaridae	Jesogammarus ilhoii Lee & Seo, 1992	South Korea	Eurasia	Other	World Amphipoda Database		x		no
Anisogammaridae	Jesogammarus jesoensis (Schellenberg, 1937)	Japan	Eurasia	Other	World Amphipoda Database		x		no
Anisogammaridae	Jesogammarus mikadoi Tomikawa, Morino & Mawatari, 2003	Japan	Eurasia	Other	World Amphipoda Database		x		no
Anisogammaridae	Jesogammarus shonaiensis Tomikawa & Morino, 2003	Japan	Eurasia	Other	World Amphipoda Database		x		no
Anisogammaridae	Jesogammarus spinopalpus Morino, 1985	Japan	Eurasia	Other	World Amphipoda Database		x		no
Anisogammaridae	Jesogammarus koreaensis Lee & Seo, 1990	South Korea	Eurasia	Other	World Amphipoda Database		x		no
Anisogammaridae	Jesogammarus paucisetulosus Morino, 1984	Japan	Eurasia	Other	World Amphipoda Database		x		no
Anisogammaridae	Locustogammarus hirsutimanus (Kurenkov & Mednikov, 1959)	Kamchatka Peninsula	Eurasia	Other	World Amphipoda Database		x		no
Anisogammaridae	Locustogammarus intermedius Labay, 1996	Sakhalin	Eurasia	Other	World Amphipoda Database		x		no
Anisogammaridae	Locustogammarus locustoides (Brandt, 1851)	British Columbia, Queen Charlotte Island, Prince William Sound, Alaskan part of the North Pacific Ocean, Aleutian Islands, Kamchatka	Eurasia, Nort- East Pacific, North America	Other	World Amphipoda Database	x			no
Anisogammaridae	Eogammarus kygi (Derzhavin, 1923)	Japan, Russia	Eurasia, Nort- West Pacific	Other	World Amphipoda Database		x		no
Anisogammaridae	Eogammarus tiuschovi (Derzhavin, 1927)	Hokkaido, Russia	Eurasia, Nort- West Pacific	Other	World Amphipoda Database	x			no
Anisogammaridae	Eogammarus turgimanus (Shen, 1955)	Coastal water of Fengshien	Eurasia, Nort- West Pacific	Other	World Amphipoda Database	x			no
Anisogammaridae	Locustogammarus aestuariorum (Tzvetkova, 1972)	Okhotsk Sea	Eurasia, Nort- West Pacific	Other	World Amphipoda Database	x			no
Anisogammaridae	Spinulogammarus ochotensis (Brandt, 1851)	Okhotsk Sea	Eurasia, North- West Pacific	Other	World Amphipoda Database	x			no
Anisogammaridae	Spinulogammarus subcarinatus (Bate, 1862)	Bering Sea, British Columbia, Prince William Sound, Aleutian Islands, Commander Islands, Kamchatka	Eurasia, North- West Pacific, North- East Pacific, North Amercia	Other	World Amphipoda Database	x			no
Anisogammaridae	Ramellogammarus californicus Bousfield & Morino, 1992	California	North America	Other	World Amphipoda Database		x		no
Anisogammaridae	Ramellogammarus campestris Bousfield & Morino, 1992	Oregon	North America	Other	World Amphipoda Database		x		no
Anisogammaridae	Ramellogammarus columbianus Bousfield & Morino, 1992	British Columbia, Queen Charlotte Island, Vancouver Island, Oregon, Washington	North America	Other	World Amphipoda Database		x		no
Anisogammaridae	Ramellogammarus littoralis Bousfield & Morino, 1992	Oregon	North America	Other	World Amphipoda Database		x		no
Anisogammaridae	Ramellogammarus oregonensis (Shoemaker, 1944)	Oregon	North America	Other	World Amphipoda Database		x		no
Anisogammaridae	Ramellogammarus ramellus (Weckel, 1907)	British Columbia, Queen Charlotte Island, Vancouver Island, Oregon, Washington, California	North America	Other	World Amphipoda Database		x		no
Anisogammaridae	Ramellogammarus setosus Bousfield & Morino, 1992	Washington	North America	Other	World Amphipoda Database		x		no
Anisogammaridae	Ramellogammarus similimanus (bousfield, 1961)	Oregon	North America	Other	World Amphipoda Database		x		no
Anisogammaridae	Anisogammarus epistomus Bousfield, 2001	Vancouver Island	North America, North- East Pacific	Other	World Amphipoda Database	x			no
Anisogammaridae	Anisogammarus slatteryi Bousfield, 2001	Vancouver Island	North America, North- East Pacific	Other	World Amphipoda Database	x			no
Anisogammaridae	Eogammarus psammophilus Bousfield, 1979	Aleutian Islands, Alaska	North America, North- East Pacific	Other	World Amphipoda Database	x			no
Anisogammaridae	Locustogammarus levingsi Bousfield, 1979	Alaskan part of the North Pacific Ocean, Vancouver Island	North America, North- East Pacific	Other	World Amphipoda Database			x	no
Anisogammaridae	Ramellogammarus vancouverensis Bousfield, 1979	Vancouver Island	North America, North- East Pacific	Other	World Amphipoda Database			x	no
Anisogammaridae	Spasskogammarus tzvetkovae Bousfield, 1979	Aleutian Islands	North America, North- East Pacific	Other	World Amphipoda Database			x	no
Anisogammaridae	Spinulogammarus atchensis (Brandt, 1851)	Aleutian Islands	North America, North- East Pacific	Other	World Amphipoda Database	x			no
Anisogammaridae	Anisogammarus amchitkana Bousfield, 2001	Alaskan part of the North Pacific Ocean	North- East Pacific	Other	World Amphipoda Database	x			no
Anisogammaridae	Anisogammarus pribilofensis (Pearse, 1913)	Pribilof Islands	North- East Pacific	Other	Pearse AS, 1913	x			no
Anisogammaridae	Eogammarus confervicolus (Stimpson, 1856)	Pacific coasts of USA and Canada	North- East Pacific, North America	Other	World Amphipoda Database	x			no
Anisogammaridae	Eogammarus oclairi Bousfield, 1979	Southern British Columbia, Vancouver island, Washington	North- East Pacific, North America	Other	World Amphipoda Database	x			no
Anisogammaridae	Anisogammarus pugettensis (Dana, 1853)	Seashores of America, down to Vancouver and N. California, NW Pacific	North- East Pacific, North- West Pacific	Other	Tzvetkova, 1975	x			no
Anisogammaridae	Barrowgammarus macginitei (Shoemaker, 1955)	Beaufort Sea, Sea of Okhotsk, Alaskan part of the North Pacific Ocean	North- East Pacific, North- West Pacific, Arctic	Other	World Amphipoda Database	x			no
Anisogammaridae	Carineogammarus makarovi Bulycheva, 1952	Sea of Japan, Alaskan part of the North Pacific Ocean, Kamchatka	North- East Pacific, North- West Pacific, Eurasia	Other	World Amphipoda Database	x			no
Anisogammaridae	Anisogammarus tzvetkovae Bousfield, 2001	Peter-the-Great Bay, Russia, Sea of Japan	North- West Pacific	Other	World Amphipoda Database	x			no
Anisogammaridae	Eogammarus schmidti (Derzhavin, 1927)	Russia	North- West Pacific	Other	World Amphipoda Database	x			no
Anisogammaridae	Spasskogammarus spasskii (Bulycheva, 1952)	Sea of Japan	North- West Pacific	Other	World Amphipoda Database		x		no
Anisogammaridae	Jesogammarus fluviatilis Morino, 1985								no
Baikalogammaridae	Baikalogammarus pullus (Dybowsky, 1874)	Lake Baikal	Eurasia	Other	World Amphipoda Database		x		no
Bathyporeiidae	Bathyporeia borgi d'Udekem d'Acoz & Vader, 2005	Endemic in West Mediterranean, Central Mediterranean, Adriatic Sea	Mediterranean Sea	Other	Christodoulou M et al., 2013	x			no
Bathyporeiidae	Bathyporeia chevreuxi d'Udekem d'Acoz & Vader, 2005	Senegal	North- East Atlantic	Other	D'Udekem D'Acoz & Vader, 2005	x			no
Bathyporeiidae	Bathyporeia elkaimi d'Udekem d'Acoz & Menioui, 2004	Morocco, Portugal, West Spain	North- East Atlantic	Other	World Amphipoda Database	x			no
Bathyporeiidae	Bathyporeia ledoyeri d'Udekem d'Acoz & Menioui, 2004	Morocco	North- East Atlantic	Other	World Amphipoda Database	x			no
Bathyporeiidae	Bathyporeia lindstromi Stebbing, 1906	Atlantic European Waters	North- East Atlantic	Other	World Amphipoda Database	x			no
Bathyporeiidae	Bathyporeia microceras d'Udekem d'Acoz & Menioui, 2004	Western Sahara	North- East Atlantic	Other	D'Udekem D'Acoz & Vader, 2005	x			no
Bathyporeiidae	Bathyporeia phaiophthalma Bellan-Santini, 1973	Atlantic European Waters	North- East Atlantic	Other	World Amphipoda Database	x			no
Bathyporeiidae	Bathyporeia watkini d'Udekem d'Acoz, Echchaoui & Menioui, 2005	North Africa	North- East Atlantic	Other	World Amphipoda Database	x			no
Bathyporeiidae	Bathyporeia guilliamsoniana (Bate, 1857)	Black Sea, Mediterranean Sea, Atlantic Europe	North- East Atlantic, Mediterranean Sea, Ponto-Caspian region	Ponto-Caspian	World Amphipoda Database	x			no
Bathyporeiidae	Bathyporeia elegans Watkin, 1938	Bay of Biscay, English Channel, France, Ireland, North Sea, Spain, United Kingdom, Wadden Sea	North- East Atlantic, North Sea	Other	World Amphipoda Database	x			no
Bathyporeiidae	Bathyporeia gracilis Sars, 1891	France, Ireland, European waters of North Atlantic, North Sea	North- East Atlantic, North Sea	Other	World Amphipoda Database	x			no
Bathyporeiidae	Bathyporeia nana Toulmond, 1966	Bristol Channel, English Channel, France, Ireland, Irish Sea and St. George's Channel, North Sea	North- East Atlantic, North Sea	Other	World Amphipoda Database	x			no
Bathyporeiidae	Bathyporeia pelagica (Bate, 1856)	Bay of Biscay, English Channel, France, Ireland, Netherlands, North Sea, Spain, United Kingdom	North- East Atlantic, North Sea	Other	World Amphipoda Database	x			no
Bathyporeiidae	Bathyporeia pilosa Lindström, 1855	Sweden, Bay of Biscay, English Channel, France, Ireland, Netherlands, North Sea, United Kingdom, Wadden Sea	North- East Atlantic, North Sea	Other	World Amphipoda Database	x			no
Bathyporeiidae	Bathyporeia sarsi Watkin, 1938	Baltic Sea, Bay of Biscay, English Channel, France, Irish Sea & St. George's Channel, Netherlands, North Atlantic, North Sea, Spain, UK, Wadden Sea	North- East Atlantic, North Sea	Other	World Amphipoda Database	x			no
Bathyporeiidae	Bathyporeia tenuipes Meinert, 1877	Bay of Biscay, France, Ireland, North Atlantic, North Sea, UK	North- East Atlantic, North Sea	Other	World Amphipoda Database	x			no
Bathyporeiidae	Amphiporeia gigantea Bousfield, 1973	NW Atlantic	North- West Atlantic	Other	Dickinson et al., 1980	x			no
Bathyporeiidae	Amphiporeia lawrenciana Shoemaker, 1929	NW Atlantic, Cobscook Bay, Saguenay Fjord, Gulf of St. Lawrence, Gulf of Maine	North- West Atlantic	Other	World Amphipoda Database	x			no
Bathyporeiidae	Amphiporeia virginiana Shoemaker, 1933	Gulf of Maine	North- West Atlantic	Other	World Amphipoda Database	x			no
Bathyporeiidae	Bathyporeia parkeri Bousfield, 1973	South of Cape Cod to north Florida	North- West Atlantic	Other	Fox & Bynum, 1975	x			no
Bathyporeiidae	Bathyporeia quoddyensis Shoemaker, 1949	Gulf of Maine, NW Atlantic	North- West Atlantic	Other	World Amphipoda Database	x			no
Bathyporeiidae	Bathyporeia cunctator d'Udekem d'Acoz & Vader, 2005	South Africa	South- East Atlantic	Other	D'Udekem D'Acoz & Vader, 2005	x			no
Bathyporeiidae	Bathyporeia gladiura d'Udekem d'Acoz & Vader, 2005	South-western South Africa	South- East Atlantic	Other	D'Udekem D'Acoz & Vader, 2005	x			no
Bathyporeiidae	Bathyporeia griffithsi d'Udekem d'Acoz & Vader, 2005	Namibia	South- East Atlantic	Other	D'Udekem D'Acoz & Vader, 2005	x			no
Behningiellidae	Behningiella brachypus Derzhavin, 1948	Endemic of Caspian Sea	Ponto- Caspian Region	Ponto-Caspian	World Amphipoda Database			x	no
Behningiellidae	Cardiophilus baeri G.O. Sars, 1896	Caspian Sea, Black Sea	Ponto- Caspian Region	Ponto-Caspian	World Amphipoda Database			x	no
Behningiellidae	Cardiophilus marisnigrae Miloslawskaya, 1931	Danube delta, Black Sea	Ponto- Caspian Region	Ponto-Caspian	World Amphipoda Database			x	no
Behningiellidae	Zernovia volgensis Derzhavin, 1948	Endemic of Caspian Sea, Endemic of South European Russia	Ponto- Caspian Region, Eurasia	Ponto-Caspian	World Amphipoda Database			x	no
Carinogammaridae	Carinogammarus cinnamomeus (Dybowsky, 1874)	Endemic of Baikal Lake	Eurasia	Other	World Amphipoda Database		x		no
Crypturopodidae	Aspretus bekmanae (Mekhanikova, Chapelle & De Broyer, 2001)	Lake Baikal	Eurasa	Other	World Amphipoda Database		x		no
Crypturopodidae	Aspretus pulchelliformis (Bazikalova, 1975)	Lake Baikal	Eurasa	Other	World Amphipoda Database		x		no
Crypturopodidae	Asprogammarus seidlitzii (Dybowsky, 1874)	Lake Baikal	Eurasa	Other	World Amphipoda Database		x		no
Crypturopodidae	Aspretus puer (Bazikalova, 1975)	Endemic of Baikal Lake	Eurasia	Other	World Amphipoda Database		x		no
Crypturopodidae	Asprogammarus bathyphilus Bazikalova, 1975	Endemic of Baikal Lake	Eurasia	Other	World Amphipoda Database		x		no
Crypturopodidae	Asprogammarus brachyurus Bazikalova, 1975	Lake Baikal	Eurasia	Other	World Amphipoda Database		x		no
Crypturopodidae	Asprogammarus macropsis Bazikalova, 1975	Endemic of Baikal Lake	Eurasia	Other	World Amphipoda Database		x		no
Crypturopodidae	Asprogammarus microphthalmus (Dybowsky, 1874)	Endemic of Baikal Lake	Eurasia	Other	World Amphipoda Database		x		no
Crypturopodidae	Asprogammarus pulchellus (Dybowsky, 1874)	Endemic of Baikal Lake	Eurasia	Other	World Amphipoda Database		x		no
Crypturopodidae	Asprogammarus rhodophthalmus (Dybowsky, 1874)	Endemic of Baikal Lake	Eurasia	Other	World Amphipoda Database		x		no
Crypturopodidae	Asprogammarus strenuus Bazikalova, 1975	Endemic of Baikal Lake	Eurasia	Other	World Amphipoda Database		x		no
Crypturopodidae	Crypturopus inflatus (Dybowsky, 1874)	Endemic of Lake Baikal	Eurasia	Other	World Amphipoda Database		x		no
Crypturopodidae	Crypturopus pachytus (Dybowsky, 1874)	Endemic of Lake Baikal	Eurasia	Other	World Amphipoda Database		x		no
Crypturopodidae	Crypturopus rugosus (Dybowsky, 1874)	Endemic of Lake Baikal	Eurasia	Other	World Amphipoda Database		x		no
Crypturopodidae	Crypturopus tenuipes Bazikalova, 1945	Endemic of Lake Baikal	Eurasia	Other	World Amphipoda Database		x		no
Crypturopodidae	Crypturopus tuberculatus (Dybowsky, 1874)	Endemic of Lake Baikal	Eurasia	Other	World Amphipoda Database		x		no
Crypturopodidae	Homocerisca caudata Bazikalova, 1945	Lake Baikal	Eurasia	Other	World Amphipoda Database		x		no
Crypturopodidae	Homocerisca perla (Dybowsky, 1874)	Lake Baikal	Eurasia	Other	World Amphipoda Database		x		no
Crypturopodidae	Homocerisca perloides Bazikalova, 1945	Endemic of Lake Baikal	Eurasia	Other	World Amphipoda Database		x		no
Crypturopodidae	Homocerisca tenuicauda Bazikalova, 1945	Lake Baikal	Eurasia	Other	World Amphipoda Database		x		no
Crypturopodidae	Echiuropus brevicaudatus Sowinsky, 1915	Endemic of Lake Baikal	Eurasia	Other	World Amphipoda Database		x		no
Crypturopodidae	Echiuropus levis Bazikalova, 1975	Endemic of Lake Baikal	Eurasia	Other	World Amphipoda Database		x		no
Crypturopodidae	Echiuropus macronychus Sowinsky, 1915	Endemic of Lake Baikal	Eurasia	Other	World Amphipoda Database		x		no
Crypturopodidae	Echiuropus morawitzii (Dybowsky, 1874)	Endemic of Lake Baikal	Eurasia	Other	World Amphipoda Database		x		no
Crypturopodidae	Echiuropus perplexus Bazikalova, 1975	Endemic of Lake Baikal	Eurasia	Other	World Amphipoda Database		x		no
Crypturopodidae	Echiuropus sempercarinatus Bazikalova, 1975	Endemic of Lake Baikal	Eurasia	Other	World Amphipoda Database		x		no
Crypturopodidae	Eremogammarus puella (Dybowsky, 1874)	Endemic of Lake Baikal	Eurasia	Other	World Amphipoda Database		x		no
Crypturopodidae	Pseudomicruropus chargoensis (Sowinsky, 1915)	Endemic of Lake Baikal	Eurasia	Other	World Amphipoda Database		x		no
Crypturopodidae	Pseudomicruropus lepidiformis Bazikalova, 1962	Endemic of Lake Baikal	Eurasia	Other	World Amphipoda Database		x		no
Crypturopodidae	Pseudomicruropus lepidus (Bazikalova, 1945)	Endemic of Lake Baikal	Eurasia	Other	World Amphipoda Database		x		no
Crypturopodidae	Pseudomicruropus magnus Bazikalova, 1962	Endemic of Lake Baikal	Eurasia	Other	World Amphipoda Database		x		no
Crypturopodidae	Pseudomicruropus rotundatulus (Bazikalova, 1945)	Endemic of Lake Baikal	Eurasia	Other	World Amphipoda Database		x		no
Crypturopodidae	Quasimicruropus dybowskii (Bazikalova, 1945)	Endemic of Lake Baikal	Eurasia	Other	World Amphipoda Database		x		no
Crypturopodidae	Quasimicruropus fixsenii (Dybowsky, 1874)	Endemic of Lake Baikal	Eurasia	Other	World Amphipoda Database		x		no
Crypturopodidae	Quasimicruropus littoralis (Dybowsky, 1874)	Endemic of Lake Baikal	Eurasia	Other	World Amphipoda Database		x		no
Crypturopodidae	Smaragdogammarus gulekani (Bazikalova, 1975)	Endemic of Lake Baikal	Eurasia	Other	World Amphipoda Database		x		no
Crypturopodidae	Smaragdogammarus smaragdinus (Dybowsky, 1874)	Endemic of Lake Baikal	Eurasia	Other	World Amphipoda Database		x		no
Eulimnogammaridae	Abyssogammarus echinatus Bazikalova, 1935	Endemic of Lake Baikal	Eurasia	Other	World Amphipoda Database		x		no
Eulimnogammaridae	Abyssogammarus gracilis Sowinsky, 1915	Endemic of Lake Baikal	Eurasia	Other	World Amphipoda Database		x		no
Eulimnogammaridae	Abyssogammarus minor Bazikalova, 1945	Endemic of Lake Baikal	Eurasia	Other	World Amphipoda Database		x		no
Eulimnogammaridae	Abyssogammarus sarmatus (Dybowsky, 1874)	Endemic of Lake Baikal	Eurasia	Other	World Amphipoda Database		x		no
Eulimnogammaridae	Barguzinia calceolata (Sowinsky, 1915)	Endemic of Lake Baikal	Eurasia	Other	World Amphipoda Database		x		no
Eulimnogammaridae	Bazikalovia macrochirus (Bazikalova, 1945)	Endemic of Lake Baikal	Eurasia	Other	World Amphipoda Database		x		no
Eulimnogammaridae	Bazikalovia minima (Bazikalova, 1945)	Lake Baikal	Eurasia	Other	World Amphipoda Database		x		no
Eulimnogammaridae	Bazikalovia simplex (Sowinsky, 1915)	Endemic of Lake Baikal	Eurasia	Other	World Amphipoda Database		x		no
Eulimnogammaridae	Berchinia curvimanus (Sowinsky, 1915)	Endemic of Lake Baikal	Eurasia	Other	World Amphipoda Database		x		no
Eulimnogammaridae	Eulimnogammarus abyssalis (Sowinsky, 1915)	Lake Baikal	Eurasia	Other	World Amphipoda Database		x		no
Eulimnogammaridae	Eulimnogammarus affinis (Sowinsky, 1915)	Endemic of Lake Baikal	Eurasia	Other	World Amphipoda Database		x		no
Eulimnogammaridae	Eulimnogammarus aheneoides Bazikalova, 1945	Lake Baikal	Eurasia	Other	World Amphipoda Database		x		no
Eulimnogammaridae	Eulimnogammarus aheneus (Dybowsky, 1874)	Endemic of Lake Baikal	Eurasia	Other	World Amphipoda Database		x		no
Eulimnogammaridae	Eulimnogammarus angaricus Kamaltynov, 2010	Lake Baikal	Eurasia	Other	World Amphipoda Database		x		no
Eulimnogammaridae	Eulimnogammarus anisocheirus (Ruffo, 1959)	Northern Portugal, North-Western Spain	Eurasia	Other	Hou & Sket, 2016		x		no
Eulimnogammaridae	Eulimnogammarus asetus Bazikalova, 1945	Endemic of Lake Baikal	Eurasia	Other	World Amphipoda Database		x		no
Eulimnogammaridae	Eulimnogammarus brachycoxalis Bazikalova, 1945	Endemic of Lake Baikal	Eurasia	Other	World Amphipoda Database		x		no
Eulimnogammaridae	Eulimnogammarus burkani Bazikalova, 1945	Endemic of Lake Baikal	Eurasia	Other	World Amphipoda Database		x		no
Eulimnogammaridae	Eulimnogammarus byrkini (Sowinsky, 1915)	Endemic of Lake Baikal	Eurasia	Other	World Amphipoda Database		x		no
Eulimnogammaridae	Eulimnogammarus canus (Dybowsky, 1874)	Endemic of Lake Baikal	Eurasia	Other	World Amphipoda Database		x		no
Eulimnogammaridae	Eulimnogammarus capreolus (Dybowsky, 1874)	Endemic of Lake Baikal	Eurasia	Other	World Amphipoda Database		x		no
Eulimnogammaridae	Eulimnogammarus comatus (Dorogostaisky, 1917)	Lake Baikal, Angara River	Eurasia	Other	World Amphipoda Database		x		no
Eulimnogammaridae	Eulimnogammarus cruentus (Dorogostaisky, 1930)	Endemic of Lake Baikal	Eurasia	Other	World Amphipoda Database		x		no
Eulimnogammaridae	Eulimnogammarus cyanellus Bazikalova, 1945	Endemic of Lake Baikal	Eurasia	Other	World Amphipoda Database		x		no
Eulimnogammaridae	Eulimnogammarus cyaneus (Dybowsky, 1874)	Endemic of Lake Baikal	Eurasia	Other	World Amphipoda Database		x		no
Eulimnogammaridae	Eulimnogammarus cyanoides (Sowinsky, 1915)	Endemic of Lake Baikal	Eurasia	Other	World Amphipoda Database		x		no
Eulimnogammaridae	Eulimnogammarus czerskii (Dybowsky, 1874)	Endemic of Lake Baikal	Eurasia	Other	World Amphipoda Database		x		no
Eulimnogammaridae	Eulimnogammarus epimeralis (Sowinsky, 1915)	Endemic of Lake Baikal	Eurasia	Other	World Amphipoda Database		x		no
Eulimnogammaridae	Eulimnogammarus exiguus Bazikalova, 1945	Endemic of Lake Baikal	Eurasia	Other	World Amphipoda Database		x		no
Eulimnogammaridae	Eulimnogammarus fuscus (Dybowsky, 1874)	Endemic of Lake Baikal	Eurasia	Other	World Amphipoda Database		x		no
Eulimnogammaridae	Eulimnogammarus grandimanus Bazikalova, 1945	Endemic of Lake Baikal	Eurasia	Other	World Amphipoda Database		x		no
Eulimnogammaridae	Eulimnogammarus heterochirus Bazikalova, 1945	Endemic of Lake Baikal	Eurasia	Other	World Amphipoda Database		x		no
Eulimnogammaridae	Eulimnogammarus hyacinthinus (Dybowsky, 1874)	Endemic of Lake Baikal	Eurasia	Other	World Amphipoda Database		x		no
Eulimnogammaridae	Eulimnogammarus ibex (Dybowsky, 1874)	Endemic of Lake Baikal	Eurasia	Other	World Amphipoda Database		x		no
Eulimnogammaridae	Eulimnogammarus immundus Bazikalova, 1945	Endemic of Lake Baikal	Eurasia	Other	World Amphipoda Database		x		no
Eulimnogammaridae	Eulimnogammarus inconspicuus Bazikalova, 1945	Endemic of Lake Baikal	Eurasia	Other	World Amphipoda Database		x		no
Eulimnogammaridae	Eulimnogammarus intermedius (Bazikalova, 1945)	Endemic of Lake Baikal	Eurasia	Other	World Amphipoda Database		x		no
Eulimnogammaridae	Eulimnogammarus kusnezowi (Sowinsky, 1915)	Endemic of Lake Baikal	Eurasia	Other	World Amphipoda Database		x		no
Eulimnogammaridae	Eulimnogammarus laevis (Sowinsky, 1915)	Endemic of Lake Baikal	Eurasia	Other	World Amphipoda Database		x		no
Eulimnogammaridae	Eulimnogammarus levanidovae Kamaltynov, 2010	Lake Baikal, Angara River	Eurasia	Other	World Amphipoda Database		x		no
Eulimnogammaridae	Eulimnogammarus lividus (Dybowsky, 1874)	Endemic of Lake Baikal	Eurasia	Other	World Amphipoda Database		x		no
Eulimnogammaridae	Eulimnogammarus longicornis Bazikalova, 1945	Endemic of Lake Baikal	Eurasia	Other	World Amphipoda Database		x		no
Eulimnogammaridae	Eulimnogammarus maackii (Gerstfeldt, 1858)	Endemic of Lake Baikal	Eurasia	Other	World Amphipoda Database		x		no
Eulimnogammaridae	Eulimnogammarus martiuji Bazikalova, 1945	Endemic of Lake Baikal	Eurasia	Other	World Amphipoda Database		x		no
Eulimnogammaridae	Eulimnogammarus melanochlorus (Dorogostaisky, 1930)	Endemic of Lake Baikal	Eurasia	Other	World Amphipoda Database		x		no
Eulimnogammaridae	Eulimnogammarus messerschmidtii Bedulina et Tachteew, 2014	Endemic of Lake Baikal	Eurasia	Other	World Amphipoda Database		x		no
Eulimnogammaridae	Eulimnogammarus miniatus (Dybowsky, 1874)	Endemic of Lake Baikal	Eurasia	Other	World Amphipoda Database		x		no
Eulimnogammaridae	Eulimnogammarus minimus Bazikalova, 1975	Endemic of Lake Baikal	Eurasia	Other	World Amphipoda Database		x		no
Eulimnogammaridae	Eulimnogammarus muriniformis Bazikalova, 1945	Endemic of Lake Baikal	Eurasia	Other	World Amphipoda Database		x		no
Eulimnogammaridae	Eulimnogammarus murinus (Dybowsky, 1874)	Endemic of Lake Baikal	Eurasia	Other	World Amphipoda Database		x		no
Eulimnogammaridae	Eulimnogammarus obsoletus Bazikalova, 1945	Endemic of Lake Baikal	Eurasia	Other	World Amphipoda Database		x		no
Eulimnogammaridae	Eulimnogammarus oligacanthus Bazikalova, 1945	Endemic of Lake Baikal	Eurasia	Other	World Amphipoda Database		x		no
Eulimnogammaridae	Eulimnogammarus olivaceus (Dybowsky, 1874)	Endemic of Lake Baikal	Eurasia	Other	World Amphipoda Database		x		no
Eulimnogammaridae	Eulimnogammarus parvexiformis Bazikalova, 1945	Endemic of Lake Baikal	Eurasia	Other	World Amphipoda Database		x		no
Eulimnogammaridae	Eulimnogammarus parvexii (Dybowsky, 1874)	Endemic of Lake Baikal	Eurasia	Other	World Amphipoda Database		x		no
Eulimnogammaridae	Eulimnogammarus polyarthrus (Dybowsky, 1874)	Endemic of Lake Baikal	Eurasia	Other	World Amphipoda Database		x		no
Eulimnogammaridae	Eulimnogammarus proximus (Sowinsky, 1915)	Endemic of Lake Baikal	Eurasia	Other	World Amphipoda Database		x		no
Eulimnogammaridae	Eulimnogammarus rachmanowi (Sowinsky, 1915)	Endemic of Lake Baikal	Eurasia	Other	World Amphipoda Database		x		no
Eulimnogammaridae	Eulimnogammarus saphirinus (Dybowsky, 1874)	Endemic of Lake Baikal	Eurasia	Other	World Amphipoda Database		x		no
Eulimnogammaridae	Eulimnogammarus schamanensis (Dybowsky, 1874)	Endemic of Lake Baikal	Eurasia	Other	World Amphipoda Database		x		no
Eulimnogammaridae	Eulimnogammarus setosus (Dybowsky, 1874)	Endemic of Lake Baikal	Eurasia	Other	World Amphipoda Database		x		no
Eulimnogammaridae	Eulimnogammarus similis (Sowinsky, 1915)	Endemic of Lake Baikal	Eurasia	Other	World Amphipoda Database		x		no
Eulimnogammaridae	Eulimnogammarus simpliciformis Bazikalova, 1975	Endemic of Lake Baikal	Eurasia	Other	World Amphipoda Database		x		no
Eulimnogammaridae	Eulimnogammarus sophiae (Dybowsky, 1874)	Endemic of Lake Baikal	Eurasia	Other	World Amphipoda Database		x		no
Eulimnogammaridae	Eulimnogammarus stenophthalmus (Dybowsky, 1874)	Endemic of Lake Baikal	Eurasia	Other	World Amphipoda Database		x		no
Eulimnogammaridae	Eulimnogammarus succineus (Dybowsky, 1874)	Endemic of Lake Baikal	Eurasia	Other	World Amphipoda Database		x		no
Eulimnogammaridae	Eulimnogammarus testaceus (Dybowsky, 1874)	Endemic of Lake Baikal	Eurasia	Other	World Amphipoda Database		x		no
Eulimnogammaridae	Eulimnogammarus toxophthalmus (Dybowsky, 1874)	Endemic of Lake Baikal	Eurasia	Other	World Amphipoda Database		x		no
Eulimnogammaridae	Eulimnogammarus ussolzewii (Dybowsky, 1874)	Endemic of Lake Baikal	Eurasia	Other	World Amphipoda Database		x		no
Eulimnogammaridae	Eulimnogammarus verrucosus (Gerstfeldt, 1858)	Endemic of Lake Baikal	Eurasia	Other	World Amphipoda Database		x		no
Eulimnogammaridae	Eulimnogammarus violaceus (Dybowsky, 1874)	Endemic of Lake Baikal	Eurasia	Other	World Amphipoda Database		x		no
Eulimnogammaridae	Eulimnogammarus virgatus (Dorogostaisky, 1930)	Endemic of Lake Baikal	Eurasia	Other	World Amphipoda Database		x		no
Eulimnogammaridae	Eulimnogammarus viridiformis (Sowinsky, 1915)	Endemic of Lake Baikal	Eurasia	Other	World Amphipoda Database		x		no
Eulimnogammaridae	Eulimnogammarus viridis (Dybowsky, 1874)	Endemic of Lake Baikal	Eurasia	Other	World Amphipoda Database		x		no
Eulimnogammaridae	Eulimnogammarus viridulus Bazikalova, 1945	Endemic of Lake Baikal	Eurasia	Other	World Amphipoda Database		x		no
Eulimnogammaridae	Eulimnogammarus vittatus (Dybowsky, 1874)	Endemic of Lake Baikal	Eurasia	Other	World Amphipoda Database		x		no
Eulimnogammaridae	Fluviogammarus larviformis Dorogostaisky, 1917	Upper part of River Angara	Eurasia	Other	World Amphipoda Database		x		no
Eulimnogammaridae	Heterogammarus bifasciatus (Dybowsky, 1874)	Endemic of Lake Baikal	Eurasia	Other	World Amphipoda Database		x		no
Eulimnogammaridae	Heterogammarus brachyurus Dorogostaisky, 1917	Endemic of Angara River	Eurasia	Other	World Amphipoda Database		x		no
Eulimnogammaridae	Heterogammarus sophianosii (Dybowsky, 1874)	Endemic of Lake Baikal	Eurasia	Other	World Amphipoda Database		x		no
Eulimnogammaridae	Laxmannia swartschewskii (Sowinsky, 1915)	Endemic of Lake Baikal	Eurasia	Other	World Amphipoda Database		x		no
Eulimnogammaridae	Leptostenus leptocerus (Dybowsky, 1874)	Endemic of Lake Baikal	Eurasia	Other	World Amphipoda Database		x		no
Eulimnogammaridae	Lobogammarus latus Bazikalova, 1945	Endemic of Lake Baikal	Eurasia	Other	World Amphipoda Database		x		no
Eulimnogammaridae	Macropereiopus albulus (Dybowsky, 1874)	Endemic of Lake Baikal	Eurasia	Other	World Amphipoda Database		x		no
Eulimnogammaridae	Macropereiopus dagarskii Sowinsky, 1915	Endemic of Lake Baikal	Eurasia	Other	World Amphipoda Database		x		no
Eulimnogammaridae	Macropereiopus flori (Dybowsky, 1874)	Endemic of Lake Baikal	Eurasia	Other	World Amphipoda Database		x		no
Eulimnogammaridae	Macropereiopus grandimanus Bazikalova, 1945	Endemic of Lake Baikal	Eurasia	Other	World Amphipoda Database		x		no
Eulimnogammaridae	Macropereiopus leucophthalmus (Sowinsky, 1915)	Endemic of Lake Baikal	Eurasia	Other	World Amphipoda Database		x		no
Eulimnogammaridae	Macropereiopus mirus Bazikalova, 1945	Endemic of Lake Baikal	Eurasia	Other	World Amphipoda Database		x		no
Eulimnogammaridae	Macropereiopus parvus Bazikalova, 1945	Endemic of Lake Baikal	Eurasia	Other	World Amphipoda Database		x		no
Eulimnogammaridae	Macropereiopus wagneri Sowinsky, 1915	Endemic of Lake Baikal	Eurasia	Other	World Amphipoda Database		x		no
Eulimnogammaridae	Odontogammarus bekmanae Tachteew, 1999	Endemic of Lake Baikal	Eurasia	Other	World Amphipoda Database		x		no
Eulimnogammaridae	Odontogammarus brevipes Dorogostaisky, 1930	Endemic of Lake Baikal	Eurasia	Other	World Amphipoda Database		x		no
Eulimnogammaridae	Odontogammarus caeculus Tachteew, 1999	Endemic of Lake Baikal	Eurasia	Other	World Amphipoda Database		x		no
Eulimnogammaridae	Odontogammarus calcaratus (Dybowsky, 1874)	Endemic of Lake Baikal	Eurasia	Other	World Amphipoda Database		x		no
Eulimnogammaridae	Odontogammarus demianowiczi Dorogostaisky, 1930	Endemic of Lake Baikal	Eurasia	Other	World Amphipoda Database		x		no
Eulimnogammaridae	Odontogammarus improvisus Dorogostaisky, 1930	Endemic of Lake Baikal	Eurasia	Other	World Amphipoda Database		x		no
Eulimnogammaridae	Odontogammarus korotnewi (Sowinsky, 1915)	Endemic of Lake Baikal	Eurasia	Other	World Amphipoda Database		x		no
Eulimnogammaridae	Odontogammarus margaritaceus (Dybowsky, 1874)	Endemic of Lake Baikal	Eurasia	Other	World Amphipoda Database		x		no
Eulimnogammaridae	Odontogammarus pulcherrimus Dorogostaisky, 1930	Endemic of Lake Baikal	Eurasia	Other	World Amphipoda Database		x		no
Eulimnogammaridae	Polyacanthisca calceolata Bazikalova, 1937	Endemic of Lake Baikal	Eurasia	Other	World Amphipoda Database		x		no
Eulimnogammaridae	Profundalia tenuis (Bazikalova, 1945)	Endemic of Lake Baikal	Eurasia	Other	World Amphipoda Database		x		no
Eulimnogammaridae	Sluginella crassicornis (Sowinsky, 1915)	Endemic of Lake Baikal	Eurasia	Other	World Amphipoda Database		x		no
Eulimnogammaridae	Sluginella gracilirostris (Bazikalova, 1945)	Endemic of Lake Baikal	Eurasia	Other	WoRMS		x		no
Eulimnogammaridae	Sluginella kietlinskii (Dybowsky, 1874)	Endemic of Lake Baikal	Eurasia	Other	World Amphipoda Database		x		no
Eulimnogammaridae	Sluginella macrophthalma (Bazikalova, 1945)	Endemic of Lake Baikal	Eurasia	Other	World Amphipoda Database		x		no
Eulimnogammaridae	Sluginella pachycerus (Bazikalova, 1945)	Endemic of Lake Baikal	Eurasia	Other	World Amphipoda Database		x		no
Eulimnogammaridae	Sluginella stanislavii (Dybowsky, 1874)	Endemic of Lake Baikal	Eurasia	Other	World Amphipoda Database		x		no
Eulimnogammaridae	Sluginella tenuipes (Sowinsky, 1915)	Endemic of Lake Baikal	Eurasia	Other	World Amphipoda Database		x		no
Eulimnogammaridae	Tengisia capella (Dybowsky, 1874)	Endemic of Lake Baikal	Eurasia	Other	World Amphipoda Database		x		no
Eulimnogammaridae	Tengisia ignota (Dybowsky, 1874)	Endemic of Lake Baikal	Eurasia	Other	World Amphipoda Database		x		no
Eulimnogammaridae	Tengisia incerta (Sowinsky, 1915)	Endemic of Lake Baikal	Eurasia	Other	World Amphipoda Database		x		no
Eulimnogammaridae	Tengisia sowinskii (Bazikalova, 1945)	Endemic of Lake Baikal	Eurasia	Other	World Amphipoda Database		x		no
Falklandellidae	Falklandella obtusa Schellenberg, 1931	Falkland Islands	Eurasia	Other	Stock & Platvoet, 1991		x		no
Falklandellidae	Praefalklandella cuspidatus (Schellenberg, 1931)	Falkland Islands	Eurasia	Other	World Amphipoda Database		x		no
Falklandellidae	Osornodella gabrielae Pérez-Schultheiss, 2013	Chile	South America	Other	World Amphipoda Database		x		no
Gammaracanthidae	Gammaracanthus lacustris Sars, 1867	Lake Vättern	Eurasia	Other	World Amphipoda Database		x		no
Gammaracanthidae	Gammaracanthus loricatus (Sabine, 1824)	Beaufort Sea, UK EEZ, Canadian EEZ, Saguenay Fjord, Hudson Bay, Europian Waters, NW Atlantic	Eurasia, North America	Other	World Amphipoda Database			x	no
Gammaracanthidae	Gammaracanthus aestuariorum Lomakina, 1952	from St. Lawrence estuary & Canadian Arctic to White Sea	North America, Eurasia, St.Lawrence River region	Other	Vӓinӧlӓ et al., 2001			x	no
Gammaracanthidae	Gammaracanthus caspius Sars, 1896	Native- Enemic of Caspian Sea	Ponto- Caspian Region	Ponto-Caspian	World Amphipoda Database		x		no
Gammarellidae	Gammarellus carinatus (Rathke, 1843)	Black Sea	Black Sea	Other	Greze, 1968	x			no
Gammarellidae	Gammarellus angulosus (Rathke, 1843)	NW Atlantic: from Newfoundland & Cape Gaspé south to Cape Cod, NE Atlantic: from Murman coast (Swedish Skagerrak, Netherlands, N Norway, Iceland, British waters) into Mediterranean (Western Med, Skikda Gulf, Adriatic Sea)	North Sea, NE Atlantic, NW Atlantic, Mediterranean	Other	Christodoulou et al., 2013; Enge et al., 2012; Faasse et al., 2003; Grimmes et al., 2009; Ingolfsson, 1992; Ojeda & Dearborn, 1989; Platvoet & Pinkster, 1995; Sgerman et al., 2015; Steele & Steele, 1972; Withers et al., 1975	x			alien
Gammarellidae	Gammarellus homari (Fabricius, 1779)	English Chanel, France, Hudson Bay, Ireland, Netherlands, North Atlantic, North Sea, Norway, UK	North Sea, North- East Atlantic, North- West Atlantic	Other	World Amphipoda Database	x			no
Gammarellidae	Austroregia batei (Cunningham, 1871)	Subantarctic waters	Southern Ocean	Other	World Amphipoda Database	x			no
Gammarellidae	Austroregia huxleyana (Bate, 1862)	Subantarctic waters	Southern Ocean	Other	World Amphipoda Database	x			no
Gammarellidae	Austroregia regis (Stebbing, 1914)	Subantarctic waters	Southern Ocean	Other	World Amphipoda Database	x			no
Gammaridae	Chaetogammarus afer (Stock, 1974)	Lybia	Africa	Other	World Amphipoda Database		x		no
Gammaridae	Chaetogammarus saisensis Fadil, Fadil & Dakki, 2009	Morocco	Africa	Other	Fadil et al., 2009		x		no
Gammaridae	Chaetogammarus tacapensis (Chevreux & Gauthier, 1924)	Algeria, Tunisia	Africa	Other	World Amphipoda Database		x		no
Gammaridae	Chaetogammarus valedictus (Pinkster & Platvoet, 1990)	NE Algeria	Africa	Other	Pinkster & Platvoet, 1990		x		no
Gammaridae	Echinogammarus annandalei Monod, 1924	Algeria	Africa	Other	World Amphipoda Database		x		no
Gammaridae	Echinogammarus haraktis Piscart et al 2013	Algeria	Africa	Other	World Amphipoda Database		x		no
Gammaridae	Echinogammarus oujdae Fadil & Dakki, 2003	Morocco	Africa	Other	World Amphipoda Database		x		no
Gammaridae	Echinogammarus reductus Pinkster, 1993	Algeria	Africa	Other	World Amphipoda Database		x		no
Gammaridae	Echinogammarus valedictus Platvoet & Pinkster, 1990	Algeria	Africa	Other	World Amphipoda Database		x		no
Gammaridae	Gammarus acalceolatus Pinkster, 1970	Endemic of Morocco	Africa	Other	World Amphipoda Database		x		no
Gammaridae	Gammarus marmouchensis Fadil, 2006	Morocco	Africa	Other	Nechad & Fadil, 2016		x		no
Gammaridae	Gammarus maroccanus Fadil & Dakki, 2001	Morocco	Africa	Other	Fadil et al., 2009		x		no
Gammaridae	Gammarus microps Pinkster & Goedmakers, 1975	Endemic of Morocco	Africa	Other	World Amphipoda Database		x		no
Gammaridae	Gammarus rouxi Pinkster & Goedmakers, 1975	Endemic of Morocco	Africa	Other	World Amphipoda Database		x		no
Gammaridae	Gammarus gauthieri (S. Karaman, 1935)	Algeria, Morocco, Spain, Tunisia	Africa, Eurasia	Other	World Amphipoda Database		x		no
Gammaridae	Gammarus limnaeus S.I. smith, 1874	Arctic	Arctic	Other	Klekowski et al, 1973		x		no
Gammaridae	Gammarus subtypicus Stock, 1966	Baltic Sea, Mediterranean Sea, North Atlantic	Baltic Sea, Mediterranean Sea, North-East Atlantic	Other	World Amphipoda Database	x			no
Gammaridae	Echinogammarus stoerensis (Reid, 1938)	Native in Polish EEZ, English Channel, France, Ireland, Netherlands, North Atlantic, UK	Baltic Sea, North- East Atlantic	Other	World Amphipoda Database	x			no
Gammaridae	Gammarus inaequicauda Stock, 1966	Baltic Sea, North Atlantic	Baltic Sea, North- West Atlantic	Other	World Amphipoda Database	x			no
Gammaridae	Gammarus duebeni Liljeborg, 1852	Baltic Sea, Bay of Biscay, English Channel, France, Irish Sea & St. George's Channel, Ireland, North Atlantic, Gulf of Saint Lawrence, UK, Sweden	Baltic Sea, North- West Atlantic, North- East Atlantic	Other	World Amphipoda Database	x			no
Gammaridae	Gammarus aequicauda (Martynov, 1931)	Black Sea, Arcachon Bay, Mediterranean Sea, European water of N Atlantic	Black Sea, North- West Atlantic, Mediterranean Sea	Other	World Amphipoda Database	x			no
Gammaridae	Gammarus crinicornis Stock, 1966	Black Sea, Bay of Biscay, English Channel, France, Ireland, East Mediterranean, North Atlantic, Netherlands, North Sea, UK	Black Sea, North- West Atlantic, Mediterranean Sea, North Sea	Other	World Amphipoda Database	x			no
Gammaridae	Albanogammarus inguscioi Ruffo, 1995	Albania	Eurasia	Other	Ruffo, 1995		x		no
Gammaridae	Chaetogammarus chaetocerus Beyer & Stock, 1994	La Gomera (Canary Islands)	Eurasia	Other	Beyer & Stock, 1994		x		no
Gammaridae	Chaetogammarus lochites (Margalef, 1958)	Southern Spain	Eurasia	Other	Pinkster and Stock, 1972		x		no
Gammaridae	Chaetogammarus lusitanus (Schellenberg, 1943)	Northern Portugal, NW Spain	Eurasia	Other	Hou & Sket, 2016		x		no
Gammaridae	Chaetogammarus obtusidens (Pinkster & Stock, 1972)	Southern Spain	Eurasia	Other	Pinkster and Stock, 1972		x		no
Gammaridae	Chaetogammarus oliviis (Milne-Edwards, 1830)	Madeira, Tenerife	Eurasia	Other	Stock, 1993b			x	no
Gammaridae	Comatogammarus ferghanensis (Martynov and Behning, 1948)	Afghanistan, Tadzikistan	Eurasia	Other	Bousfield, 1977	x			no
Gammaridae	Dikerogammarus istanbulensis Özbek, 2011	Turkey	Eurasia	Other	World Amphipoda Database		x		no
Gammaridae	Echinogammarus acarinatus (Schäferna, 1923)	Bosnia and Herzegovina, Croatia, Montenegro	Eurasia	Other	World Amphipoda Database		x		no
Gammaridae	Echinogammarus adipatus Karaman & Tibaldi, 1972	Sicily, Sardinia	Eurasia	Other	World Amphipoda Database		x		no
Gammaridae	Echinogammarus antalyae G. Karaman, 1971	Turkey	Eurasia	Other	World Amphipoda Database		x		no
Gammaridae	Echinogammarus apfelbecki (S. Karaman, 1931)	Greece	Eurasia	Other	World Amphipoda Database		x		no
Gammaridae	Echinogammarus aquilifer Pinkster, 1969	France, Spain	Eurasia	Other	World Amphipoda Database		x		no
Gammaridae	Echinogammarus arcadiensis Alouf, 1975	Lebannon	Eurasia	Other	Alouf, 1975		x		no
Gammaridae	Echinogammarus baliki Özbek & Ustaoğlu, 2007	Turkey	Eurasia	Other	World Amphipoda Database			x	no
Gammaridae	Echinogammarus berilloni (Catta, 1878)	Atlantic part of France & NW Spain	Eurasia	Other	Mayer et al., 2012b; Schmidt- Drewello et al., 2016		x		alien
Gammaridae	Echinogammarus berytensis Alouf, 1976	Lebannon	Eurasia	Other	Alouf, 1976		x		no
Gammaridae	Echinogammarus calvus (Margalef, 1956)	Spain	Eurasia	Other	Pinkster, 1973		x		no
Gammaridae	Echinogammarus cannubinensis Alouf, 1975	Lebanon	Eurasia	Other	Alouf, 1975		x		no
Gammaridae	Echinogammarus cari (S. Karaman, 1931)	Croatia	Eurasia	Other	World Amphipoda Database		x		no
Gammaridae	Echinogammarus cyrtus Pinkster & Platvoet, 1986	France	Eurasia	Other	World Amphipoda Database		x		no
Gammaridae	Echinogammarus echinosetosus Pinkster, 1973	Spain	Eurasia	Other	World Amphipoda Database		x		no
Gammaridae	Echinogammarus eisentrauti (Schellenberg, 1937)	Baleares	Eurasia	Other	World Amphipoda Database		x		no
Gammaridae	Echinogammarus feminatus Pinkster, 1973	France, Spain	Eurasia	Other	World Amphipoda Database		x		no
Gammaridae	Echinogammarus kerkuraios Pinkster, 1993	Greece	Eurasia	Other	World Amphipoda Database		x		no
Gammaridae	Echinogammarus klaptoczi Schäferna, 1908	Libya, Sicily, Baleares	Eurasia	Other	World Amphipoda Database			x	no
Gammaridae	Echinogammarus kretensis Pinkster, 1993	Crete	Eurasia	Other	World Amphipoda Database		x		no
Gammaridae	Echinogammarus lochites (Margalef, 1956)	Spain	Eurasia	Other	World Amphipoda Database		x		no
Gammaridae	Echinogammarus longisetosus Pinkster, 1973	Spain	Eurasia	Other	World Amphipoda Database		x		no
Gammaridae	Echinogammarus margalefi Pinkster, 1973	Spain	Eurasia	Other	World Amphipoda Database		x		no
Gammaridae	Echinogammarus meridionalis Pinkster, 1973	Portugal	Eurasia	Other	World Amphipoda Database		x		no
Gammaridae	Echinogammarus monomerus Stock, 1978	Spain	Eurasia	Other	World Amphipoda Database		x		no
Gammaridae	Echinogammarus navaensis Lop, 1987	Spain	Eurasia	Other	World Amphipoda Database		x		no
Gammaridae	Echinogammarus obtusidens Pinkster & Stock, 1972	Spain	Eurasia	Other	World Amphipoda Database		x		no
Gammaridae	Echinogammarus pacaudi Hubault & Ruffo, 1956	France, Spain	Eurasia	Other	World Amphipoda Database		x		no
Gammaridae	Echinogammarus pinksteri Van Maren, 1973	Italy, Greece	Eurasia	Other	World Amphipoda Database		x		no
Gammaridae	Echinogammarus platvoeti Pinkster, 1993	Greece	Eurasia	Other	World Amphipoda Database			x	no
Gammaridae	Echinogammarus pseudoaquilifer Platvoet & Pinkster, 1980	Spain	Eurasia	Other	World Amphipoda Database		x		no
Gammaridae	Echinogammarus rashiini Alouf, 1976	Lebanon- Syria	Eurasia	Other	World Amphipoda Database		x		no
Gammaridae	Echinogammarus ruffoi Pinkster & Stock, 1970	Italy	Eurasia	Other	World Amphipoda Database		x		no
Gammaridae	Echinogammarus sardus Pinkster, 1993	Sardinia	Eurasia	Other	World Amphipoda Database		x		no
Gammaridae	Echinogammarus sicilianus Karaman & Tibaldi, 1972	Sicily, Sardinia	Eurasia	Other	World Amphipoda Database		x		no
Gammaridae	Echinogammarus spinulicornis Pinkster & Stock, 1971	France	Eurasia	Other	World Amphipoda Database		x		no
Gammaridae	Echinogammarus stammeri (S. Karaman, 1931)	France, Italy, Switzerland, Yugoslavia	Eurasia	Other	World Amphipoda Database		x		no
Gammaridae	Echinogammarus tabu G. Karaman, 1971	France	Eurasia	Other	World Amphipoda Database		x		no
Gammaridae	Echinogammarus tacapensis (Chevreux & Gauthier, 1924)	Algeria,Tunisia	Eurasia	Other	World Amphipoda Database		x		no
Gammaridae	Echinogammarus tarragonensis Pinkster, 1973	Spain	Eurasia	Other	World Amphipoda Database		x		no
Gammaridae	Echinogammarus thoni (Schäferna, 1923)	Yugoslavia	Eurasia	Other	World Amphipoda Database		x		no
Gammaridae	Echinogammarus tibaldii Pinkster & Stock, 1970	Italy	Eurasia	Other	World Amphipoda Database		x		no
Gammaridae	Echinogammarus toletanus (Pinkster & Stock, 1970)	Spain	Eurasia	Other	World Amphipoda Database		x		no
Gammaridae	Echinogammarus tripoliensis Alouf, 1976	Greece	Eurasia	Other	World Amphipoda Database		x		no
Gammaridae	Echinogammarus veneris (Heller, 1865)	Cyprus, Albania, Greece, Italy, Turkey, Lebanon- Syria, Palestine, Yugoslavia	Eurasia	Other	World Amphipoda Database			x	no
Gammaridae	Echinogammarus zebrinus Pinkster & Stock, 1971	France	Eurasia	Other	World Amphipoda Database		x		no
Gammaridae	Gammarus abscisus G. Karaman, 1973	Turkey	Eurasia	Other	World Amphipoda Database		x		no
Gammaridae	Gammarus abstrusus Hou, Platvoet & Li, 2006	Endemic of Sichuan	Eurasia	Other	World Amphipoda Database		x		no
Gammaridae	Gammarus accolae G. Karaman, 1973	Endemic of Turkey	Eurasia	Other	World Amphipoda Database		x		no
Gammaridae	Gammarus accretus Hou & Li, 2002	China	Eurasia	Other	World Amphipoda Database		x		no
Gammaridae	Gammarus agrarius G. Karaman, 1973	Turkey	Eurasia	Other	World Amphipoda Database		x		no
Gammaridae	Gammarus albimanus G. Karaman, 1968	Endemic of Macedonia	Eurasia	Other	World Amphipoda Database		x		no
Gammaridae	Gammarus alius Sidorov, 2012	Kyrgyzstan	Eurasia	Other	World Amphipoda Database		x		no
Gammaridae	Gammarus anatoliensis Schellenberg, 1937	Turkey	Eurasia	Other	World Amphipoda Database		x		no
Gammaridae	Gammarus angulatus (Martynov, 1930)	Altai, Russia	Eurasia	Other	Koveshnikov, 2010		x		no
Gammaridae	Gammarus annandalei (Monod, 1924)	Japan	Eurasia	Other	World Amphipoda Database		x		no
Gammaridae	Gammarus anodon Stock, Mirzajani, Vonk, Naderi & Kiabi, 1998	Iran	Eurasia	Other	Zamanpoore et al., 2011		x		no
Gammaridae	Gammarus aoculus Hou & Li, 2003	China	Eurasia	Other	World Amphipoda Database		x		no
Gammaridae	Gammarus arduus G. Karaman, 1975	Turkey, Albania, Bulgaria, Greece, Romania	Eurasia	Other	World Amphipoda Database		x		no
Gammaridae	Gammarus argaeus Vávra, 1905	Turkey	Eurasia	Other	World Amphipoda Database		x		no
Gammaridae	Gammarus bakhteyaricus Khalayi-Pirbalanty & Sari, 2004	Iran	Eurasia	Other	Zamanpoore et al., 2011		x		no
Gammaridae	Gammarus balcanicus Schäferna, 1922	Albania, Austria, Bulgaria, Czechoslovakia, Greece, Hungary, Italy, Krym, Romania, Turkey, Ukraine, Yugoslavia	Eurasia	Other	World Amphipoda Database		x		no
Gammaridae	Gammarus baloutchi Khalaji-Pirbalouty & Sari, 2006	Iran	Eurasia	Other	Zamanpoore et al., 2011		x		no
Gammaridae	Gammarus baysali Özbek et al., 2013	Turkey	Eurasia	Other	World Amphipoda Database		x		no
Gammaridae	Gammarus benignus Hou et al 2014	Shanxi	Eurasia	Other	World Amphipoda Database		x		no
Gammaridae	Gammarus bergi Martynov, 1930	Endemic of Kazakhstan	Eurasia	Other	World Amphipoda Database		x		no
Gammaridae	Gammarus birsteini Karaman & Pinkster, 1977	Endemic of Kazakhstan, Turkey	Eurasia	Other	World Amphipoda Database		x		no
Gammaridae	Gammarus bitaensis Shu, Yang & Chen, 2012	Yunnan Province	Eurasia	Other	World Amphipoda Database		x		no
Gammaridae	Gammarus bosniacus Schäferna, 1922	Endemic of Bosnia-Herzegovina	Eurasia	Other	World Amphipoda Database		x		no
Gammaridae	Gammarus brevipodus Hou, Li & Platvoet, 2004	China	Eurasia	Other	World Amphipoda Database		x		no
Gammaridae	Gammarus caparti Petre-Stroobants, 1981	Belgium	Eurasia	Other	Scheepmaker & van Dalfsen, 1989		x		no
Gammaridae	Gammarus clarus Hou & Li 2010	Hebei, Beijing	Eurasia	Other	World Amphipoda Database		x		no
Gammaridae	Gammarus comosus Hou, Li & Gao, 2005	Dongwandong Cave, China	Eurasia	Other	Hou et al, 2005		x		no
Gammaridae	Gammarus craspedotrichus Hou & Li, 2002	Native in China	Eurasia	Other	World Amphipoda Database		x		no
Gammaridae	Gammarus crenulatus G.S. Karaman & Pinkster, 1977	Greece	Eurasia	Other	World Amphipoda Database		x		no
Gammaridae	Gammarus crinicaudatus Stock, Mirzajani, Vonk, Naderi & Kiabi, 1998	Iran	Eurasia	Other	Zamanpoore et al., 2011		x		no
Gammaridae	Gammarus curvativus Hou & Li, 2003	Endemic of China	Eurasia	Other	World Amphipoda Database		x		no
Gammaridae	Gammarus dabanus Tachteew & Mekhanikova, 2000	Endemic of Khamar-Daban ridge	Eurasia	Other	Romanova et al., 2016		x		no
Gammaridae	Gammarus decorosus Meng, Hou & Li, 2003	Xinjiang	Eurasia	Other	World Amphipoda Database		x		no
Gammaridae	Gammarus denticulatus Hou, Li & Morino, 2002	Yunnan	Eurasia	Other	World Amphipoda Database		x		no
Gammaridae	Gammarus dorsosetosus Mateus & Mateus, 1990	Anatolia, Syria	Eurasia	Other	Ӧzbek & Topkara, 2007		x		no
Gammaridae	Gammarus dulensis S. Karaman, 1929	Macedonia, Montenegro	Eurasia	Other	World Amphipoda Database		x		no
Gammaridae	Gammarus effultus G. Karaman, 1975	Endemic of Turkey	Eurasia	Other	World Amphipoda Database		x		no
Gammaridae	Gammarus electrus Hou & Li, 2003	China	Eurasia	Other	World Amphipoda Database		x		no
Gammaridae	Gammarus elevatus Hou, Li & Morino, 2002	Yunnan	Eurasia	Other	World Amphipoda Database		x		no
Gammaridae	Gammarus elvirae Iannilli & Ruffo, 2002	Appenines, Italy	Eurasia	Other	Ruffo & Stock, 2006		x		no
Gammaridae	Gammarus emeiensis Hou, Li & Koenemann, 2002	Endemic of Sichuan	Eurasia	Other	World Amphipoda Database		x		no
Gammaridae	Gammarus fluviatilis Milne-Edwards, 1840	Sweden, Baltic States, Belgium, Bulgaria, Finland, France, Germany, Great Britain, Greece, Iran, Netherlands, Norway, Polad, Romania, Turkey	Eurasia	Other	World Amphipoda Database		x		no
Gammaridae	Gammarus fossarum Koch, 1836	Austria, Belgium, Bulgaria, Czech republic, France, Germany, Greece,Hungary, Italy, Luxembourg, Netherlands, Polad, Romania, Slovakia, Switzerland, Turkey, Yugoslavia	Eurasia	Other	World Amphipoda Database		x		no
Gammaridae	Gammarus frater Karaman & Pinkster, 1977	Endemic of Bulgaria	Eurasia	Other	Grabowski & Pesic, 2007		x		no
Gammaridae	Gammarus frigidus Hou & Li, 2004	Tibet	Eurasia	Other	World Amphipoda Database		x		no
Gammaridae	Gammarus gageoensis Kim, Li & Min 2010	Gageodo Island	Eurasia	Other	World Amphipoda Database		x		no
Gammaridae	Gammarus galgosensis Lee & Kim, 1980	Korea	Eurasia	Other	World Amphipoda Database		x		no
Gammaridae	Gammarus glabratus Hou & Li, 2003	Endemic of Guizhou	Eurasia	Other	World Amphipoda Database		x		no
Gammaridae	Gammarus goedmakersae G.S. Karaman & Pinkster, 1977	Turkey, Greece	Eurasia	Other	World Amphipoda Database		x		no
Gammaridae	Gammarus gregoryi Tattersall, 1924	Yunnan	Eurasia	Other	Hou & Li, 2002		x		no
Gammaridae	Gammarus halilicae G. Karaman, 1969	Endemic of Macedonia	Eurasia	Other	World Amphipoda Database		x		no
Gammaridae	Gammarus hegmatanensis Hekmatara, Sari & Heidari Baladehi, 2011	Iran	Eurasia	Other	World Amphipoda Database		x		no
Gammaridae	Gammarus hirsutus Martynov, 1935	West Tien- Shan	Eurasia	Other	Petkevičiutė, 1996		x		no
Gammaridae	Gammarus hongyuanensis Barnard & Dai, 1988	Endemic to China	Eurasia	Other	Hou et al., 2002		x		no
Gammaridae	Gammarus hoonsooi Lee, 1986	South Korea	Eurasia	Other	Lee, 1986		x		no
Gammaridae	Gammarus ibericus Margalef, 1951	Spain, France	Eurasia	Other	World Amphipoda Database		x		no
Gammaridae	Gammarus inberbus Karaman & Pinkster, 1977	Endemic of Kazakhstan	Eurasia	Other	World Amphipoda Database		x		no
Gammaridae	Gammarus incoercitus Hou, Li & Li 2014	Shanxi, China	Eurasia	Other	World Amphipoda Database		x		no
Gammaridae	Gammarus inopinatus Mateus & Mateus, 1990	Ankara	Eurasia	Other	Ӧzbek, 2011a				no
Gammaridae	Gammarus italicus Goedmakers & Pinkster, 1977	Sardegna, Italy	Eurasia	Other	World Amphipoda Database		x		no
Gammaridae	Gammarus izmirensis Özbek, 2007	Turkey	Eurasia	Other	World Amphipoda Database		x		no
Gammaridae	Gammarus jacksoni Morino & Whitman, 1995	Russia	Eurasia	Other	Morino & Whitman, 1995		x		no
Gammaridae	Gammarus jaspidus Hou & Li, 2004	Tibet	Eurasia	Other	World Amphipoda Database		x		no
Gammaridae	Gammarus katagani Özbek, 2012	Turkey	Eurasia	Other	World Amphipoda Database		x		no
Gammaridae	Gammarus kesanensis Özbek & Çamur-Elipek, 2010	Turkey	Eurasia	Other	Özbek & Çamur-Elipek, 2010		x		no
Gammaridae	Gammarus kesslerianus Martynov, 1931	Crimean peninsula	Eurasia	Other	Copilas-Ciocianus 2013		x		no
Gammaridae	Gammarus kischineffensis Schellenberg, 1937	Ukraine, Romania, Turkey	Eurasia	Other	World Amphipoda Database		x		no
Gammaridae	Gammarus komareki Schäferna, 1922	Bulgaria, Greece, Iran, Moldova, Turkey, Ukraine	Eurasia	Other	World Amphipoda Database		x		no
Gammaridae	Gammarus korbuensis Martynov, 1930	Russian rivers	Eurasia	Other	Koveshnikov, 2010		x		no
Gammaridae	Gammarus koreanus Ueno, 1940	Korea, Japan	Eurasia	Other	Tomikawa et al., 2012		x		no
Gammaridae	Gammarus kyonggiensis Lee & Seo, 1990	Korea	Eurasia	Other	World Amphipoda Database		x		no
Gammaridae	Gammarus laborifer Karaman & Pinkster, 1977	Syria, Lebanon, Turkey	Eurasia	Other	World Amphipoda Database		x		no
Gammaridae	Gammarus lasaensis Barnard & Dai, 1988	Tibet	Eurasia	Other	World Amphipoda Database		x		no
Gammaridae	Gammarus laticoxalis Karaman & Pinkster, 1977	Syria	Eurasia	Other	World Amphipoda Database		x		no
Gammaridae	Gammarus leopoliensis Jazdzewski & Konopacka, 1989	Ukraine, Poland, Romania, Slovakia, Hungary	Eurasia	Other	Papp & Kontschán, 2011		x		no
Gammaridae	Gammarus lichuanensis Hou & Li, 2002	Endemic of China	Eurasia	Other	World Amphipoda Database		x		no
Gammaridae	Gammarus lobifer Stock, Mirzajani, Vonk, Naderi & Kiabi, 1998	Iran	Eurasia	Other	Zamanpoore et al., 2011		x		no
Gammaridae	Gammarus loeffleri Zamanpoore, Grabowski, Poeckl & Schiemer, 2010	Iran	Eurasia	Other	World Amphipoda Database		x		no
Gammaridae	Gammarus longipedis Karaman & Pinkster, 1987	Endemic of Turkey	Eurasia	Other	World Amphipoda Database		x		no
Gammaridae	Gammarus longisaeta Lee & Seo, 1992	Korea	Eurasia	Other	World Amphipoda Database		x		no
Gammaridae	Gammarus lophacanthus Hou & Li, 2002	China	Eurasia	Other	World Amphipoda Database		x		no
Gammaridae	Gammarus lordeganensis Khalayi-Pirbalanty & Sari, 2004	Iran	Eurasia	Other	Zamanpoore et al., 2011		x		no
Gammaridae	Gammarus lychnidensis Schellenberg, 1943	Endemic of Lake Ohrid	Eurasia	Other	World Amphipoda Database		x		no
Gammaridae	Gammarus macedonicus G. Karaman, 1976	Endemic of Yugoslavia	Eurasia	Other	World Amphipoda Database		x		no
Gammaridae	Gammarus madidus Hou & Li, 2005	China	Eurasia	Other	World Amphipoda Database		x		no
Gammaridae	Gammarus martensi Hou & Li, 2004	China	Eurasia	Other	World Amphipoda Database		x		no
Gammaridae	Gammarus matienus Derzhavin, 1938	Araks River, Azerbaijan	Eurasia	Other	Aliyev, 2014		x		no
Gammaridae	Gammarus mladeni Karaman & Pinkster, 1977	Turkey	Eurasia	Other	World Amphipoda Database		x		no
Gammaridae	Gammarus monospeliensis Pinkster, 1972	Endemic of France	Eurasia	Other	World Amphipoda Database		x		no
Gammaridae	Gammarus montaniformis Sidorov, 2012	Kazakhstan	Eurasia	Other	World Amphipoda Database		x		no
Gammaridae	Gammarus montanus Hou, Li & Platvoet, 2004	China	Eurasia	Other	World Amphipoda Database		x		no
Gammaridae	Gammarus monticellus Hou, Li & Li (2014)	Shanxi	Eurasia	Other	World Amphipoda Database		x		no
Gammaridae	Gammarus murarius Hou & Li, 2004	China	Eurasia	Other	World Amphipoda Database		x		no
Gammaridae	Gammarus nekkensis Uchida, 1935	China	Eurasia	Other	World Amphipoda Database		x		no
Gammaridae	Gammarus ninglangensis Hou & Li, 2003	Endemic of China	Eurasia	Other	World Amphipoda Database		x		no
Gammaridae	Gammarus nipponensis Uéno, 1940	Japan	Eurasia	Other	World Amphipoda Database		x		no
Gammaridae	Gammarus nox Stock, 1995	Madeira, Tenerife	Eurasia	Other	Stock, 1993b			x	no
Gammaridae	Gammarus nudus Martynov, 1931	Crimean peninsula	Eurasia	Other	Grabowski et al., 2012		x		no
Gammaridae	Gammarus obnixus Karaman & Pinkster, 1977	Turkey	Eurasia	Other	World Amphipoda Database		x		no
Gammaridae	Gammarus obruki Özbek, 2012	Turkey	Eurasia	Other	Özbek, 2012		x		no
Gammaridae	Gammarus ocellatus Martynov, 1930	Lake Issyk-Kul	Eurasia	Other	Romanovsky, 2002		x		no
Gammaridae	Gammarus ochridensis (Schäferna, 1926)	Endemic of Yugoslavia	Eurasia	Other	World Amphipoda Database		x		no
Gammaridae	Gammarus odaensis Lee & Kim, 1980	Korea	Eurasia	Other	World Amphipoda Database		x		no
Gammaridae	Gammarus odettae Mateus & Mateus, 1990	Turkey	Eurasia	Other	Özbek, 2011		x		no
Gammaridae	Gammarus orinos Pinkster & Schol, 1984	France	Eurasia	Other	Pinkster&Scholl, 1984		x		no
Gammaridae	Gammarus oronticus Alouf, 1979	Lebanon	Eurasia	Other	Alouf, 1979		x		no
Gammaridae	Gammarus osellai Karaman & Pinkster, 1977	Turkey	Eurasia	Other	World Amphipoda Database		x		no
Gammaridae	Gammarus pageti Mateus & Mateus, 1990	Erzurum (Turkey)	Eurasia	Other	Özbek, 2011		x		no
Gammaridae	Gammarus parechiniformis G. Karaman, 1977	Endemic of Yugoslavia	Eurasia	Other	World Amphipoda Database		x		no
Gammaridae	Gammarus paricrenatus Stock, Mirzajani, Vonk, Naderi & Kiabi, 1998	Endemic of Iran	Eurasia	Other	Zamanpoore et al., 2011		x		no
Gammaridae	Gammarus parthicus Stock, Mirzajani, Vonk, Naderi & Kiabi, 1998	Iran	Eurasia	Other	Zamanpoore et al., 2012		x		no
Gammaridae	Gammarus parvioculus Hou and Li 2010	Beijing	Eurasia	Other	World Amphipoda Database		x		no
Gammaridae	Gammarus paucispinus Hou & Li, 2002	China	Eurasia	Other	World Amphipoda Database		x		no
Gammaridae	Gammarus pavo Karaman & Pinkster, 1977	Turkey	Eurasia	Other	World Amphipoda Database		x		no
Gammaridae	Gammarus pellucidus Gurjanova, 1930	Jenissej Delta	Eurasia	Other	Pirozhnikov, 1931		x		no
Gammaridae	Gammarus pexus Hou & Li, 2005	Endemic of China	Eurasia	Other	World Amphipoda Database		x		no
Gammaridae	Gammarus pisinnus Hou, Li & Li, 2014	Shanxi	Eurasia	Other	World Amphipoda Database		x		no
Gammaridae	Gammarus platvoeti Hou & Li, 2003	China	Eurasia	Other	World Amphipoda Database		x		no
Gammaridae	Gammarus pljakici G. Karaman, 1964	Endemic of Montenegro	Eurasia	Other	World Amphipoda Database		x		no
Gammaridae	Gammarus preciosus Wang, Hou & Li, 2009	Henan	Eurasia	Other	World Amphipoda Database		x		no
Gammaridae	Gammarus pretzmanni Mateus & Mateus, 1990	Zagros mountains	Eurasia	Other	Zamanpoore et al., 2011		x		no
Gammaridae	Gammarus pseudoanatoliensis Karaman & Pinkster, 1987	Turkey	Eurasia	Other	World Amphipoda Database		x		no
Gammaridae	Gammarus pseudosyriacus Karaman & Pinkster, 1977	Syria, Turkey, Afghanistan, Israel	Eurasia	Other	World Amphipoda Database		x		no
Gammaridae	Gammarus pulex Linnaeus, 1758	Europe, Siberia, China, Himalayas	Eurasia	Other	Švara et al., 2019		x		alien
Gammaridae	Gammarus qiani Hou & Li, 2002	China	Eurasia	Other	World Amphipoda Database		x		no
Gammaridae	Gammarus rambouseki S. Karaman, 1931	Macedonia , Greece	Eurasia	Other	World Amphipoda Database		x		no
Gammaridae	Gammarus riparius Hou & Li, 2002	China	Eurasia	Other	World Amphipoda Database		x		no
Gammaridae	Gammarus roeselii Gervais, 1835	Balkan region	Eurasia	Other	Copilaş-Ciocianu et al., 2020		x		alien
Gammaridae	Gammarus salemaai G. Karaman, 1985	Endemic of Yuogoslavia	Eurasia	Other	World Amphipoda Database		x		no
Gammaridae	Gammarus sepidannus Zamanpoore, Poeckl, Grabowski & Schiemer, 2009	Iran	Eurasia	Other	World Amphipoda Database		x		no
Gammaridae	Gammarus shanxiensis Barnard & Dai, 1988	Shanxi	Eurasia	Other	Hou & Li, 2010		x		no
Gammaridae	Gammarus shenmuensis Hou & Li, 2004	China	Eurasia	Other	World Amphipoda Database		x		no
Gammaridae	Gammarus shirazinus Zamanpoore, Grabowski, Poeckl & Schiemer, 2010	Iran	Eurasia	Other	World Amphipoda Database		x		no
Gammaridae	Gammarus sichuanensis Hou, Li & Zheng, 2002	Sichuan (China)	Eurasia	Other	Shu-Qiang & Min-Quan, 2002		x		no
Gammaridae	Gammarus sinuolatus Hou & Li, 2004	Tibet	Eurasia	Other	World Amphipoda Database		x		no
Gammaridae	Gammarus sirvannus Hekmatara, Sari & Heidari Baladehi, 2011	Iran	Eurasia	Other	World Amphipoda Database		x		no
Gammaridae	Gammarus sketi G. Karaman, 1989	Ohrid Lake	Eurasia	Other	Karaman, 1989		x		no
Gammaridae	Gammarus sobaegensis G. Karaman, 1984 (Authorship of this species is complicate to define, see Karaman 1986 and Lee & Seo 1990)	Korea	Eurasia	Other	World Amphipoda Database		x		no
Gammaridae	Gammarus solidus G. Karaman, 1977	Ohrid Lake	Eurasia	Other	Wysocka et al., 2013		x		no
Gammaridae	Gammarus soyoensis Lee & Kim, 1980	Korea	Eurasia	Other	World Amphipoda Database		x		no
Gammaridae	Gammarus spelaeus Martynov, 1931	Crimean peninsula	Eurasia	Other	Grabowski et al., 2012		x		no
Gammaridae	Gammarus spinipalmus (Chen, 1939)	China	Eurasia	Other	Hou et al., 2002		x		no
Gammaridae	Gammarus stagnarius Hou, Li & Morino, 2002	Yunnan	Eurasia	Other	World Amphipoda Database		x		no
Gammaridae	Gammarus stalagmiticus Hou & Li, 2005	Endemic of China	Eurasia	Other	World Amphipoda Database		x		no
Gammaridae	Gammarus stankokaramani G. Karaman, 1976	Endemic of Yugoslavia	Eurasia	Other	World Amphipoda Database		x		no
Gammaridae	Gammarus stojicevici (S. Karaman, 1929)	Endemic of Serbia	Eurasia	Other	World Amphipoda Database		x		no
Gammaridae	Gammarus stupendus Pinkster, 1983	France	Eurasia	Other	Scheepmaker, 1987		x		no
Gammaridae	Gammarus suifunensis Martynov, 1925	China and adjacent regions	Eurasia	Other	Hou et al, 2002		x		no
Gammaridae	Gammarus syriacus Chevreux, 1895	Egypt, Israel, Lebanon, Syria	Eurasia	Other	World Amphipoda Database		x		no
Gammaridae	Gammarus takesensis Hou, Li & Platvoet, 2004	China	Eurasia	Other	World Amphipoda Database		x		no
Gammaridae	Gammarus taliensis Shen, 1954	Yunnan	Eurasia	Other	Hou & Li, 2010		x		no
Gammaridae	Gammarus tauricus Martynov, 1931	Balkan and adjacent regions	Eurasia	Other	Karaman, 2017		x		no
Gammaridae	Gammarus topkarai Özbek & Balik, 2009	South Anatolia	Eurasia	Other	Ӧzbek & Balik, 2009		x		no
Gammaridae	Gammarus translucidus Hou, Li & Li, 2004	Guizhou	Eurasia	Other	World Amphipoda Database		x		no
Gammaridae	Gammarus uludagi G.S. Karaman, 1975	Turkey, Grece	Eurasia	Other	World Amphipoda Database		x		no
Gammaridae	Gammarus ustaoglui Özbek & Güloğlu, 2005	Turkey	Eurasia	Other	World Amphipoda Database		x		no
Gammaridae	Gammarus vignai Pinkster & Karaman, 1978	Endemic of Turkey	Eurasia	Other	World Amphipoda Database		x		no
Gammaridae	Gammarus wangbangensis Lee & Seo, 1990	Korea	Eurasia	Other	World Amphipoda Database		x		no
Gammaridae	Gammarus wautieri Roux, 1967	France	Eurasia	Other	World Amphipoda Database		x		no
Gammaridae	Gammarus xiangfengensis Hou & Li, 2002	Endemic of China	Eurasia	Other	World Amphipoda Database		x		no
Gammaridae	Gammarus zagrosensis Zamanpoore, Poeckl, Grabowski & Schiemer, 2009	Iran	Eurasia	Other	World Amphipoda Database		x		no
Gammaridae	Gammarus zeongogensis Lee & Kim, 1980	Korea	Eurasia	Other	World Amphipoda Database		x		no
Gammaridae	Ilvanella inexpectata Vigna-Taglianti, 1971	Tuscany	Eurasia	Other	Pesce, 1985		x		no
Gammaridae	Laurogammarus scutarensis Schäferna, 1922	rivers emptying to NW Skadar Lake (Montenegro)	Eurasia	Other	Grabowski et al., 2014		x		no
Gammaridae	Longigammarus planasiae Messana & Ruffo, 2001	Pianosa Island (Tuscany Archipelago)	Eurasia	Other	Messana & Ruffo, 2001		x		no
Gammaridae	Rhipidogammarus gomeranus Beyer & Stock, 1994	Canary Islands (La Gomera)	Eurasia	Other	Beyer & Stock, 1994		x		no
Gammaridae	Rhipidogammarus nivariae Stock, 1988	Tenerife	Eurasia	Other	Stock, 1988			x	no
Gammaridae	Rhipidogammarus rheophilus Stock & sànchez, 1990	Tenerife	Eurasia	Other	Stock & Sánchez, 1990		x		no
Gammaridae	Rhipidogammarus triumvir Notenboom, 1985	hygogean waters around Mediterranean belt	Eurasia	Other	Stock, 1988		x		no
Gammaridae	Rhipidogammarus variicauda Stock, 1978	Mallorca	Eurasia	Other	Stock, 1988		x		no
Gammaridae	Sarothrogammarus afghanus (Ruffo, 1958)	Afghanistan	Eurasia	Other	Ruffo, 1958		x		no
Gammaridae	Sarothrogammarus asiaticus Martynov, 1935	Hisaar (India)	Eurasia	Other	Stock, 1993a		x		no
Gammaridae	Sarothrogammarus cataractae Stock, 1995	Madeira	Eurasia	Other	Stock, 1993a		x		no
Gammaridae	Shablogammarus chablensis Carausu, 1943	Bulgarian part of Black Sea, Danube delta	Eurasia	Other	World Amphipoda Database			x	no
Gammaridae	Sinogammarus chuanhui Hou & Li, 2002	Endemic of Chian	Eurasia	Other	World Amphipoda Database		x		no
Gammaridae	Sinogammarus troglodytes Karaman & Ruffo, 1995	Sichuan (China)	Eurasia	Other	World Amphipoda Database		x		no
Gammaridae	Chaetogammarus simoni (Chevreux, 1894)	Tunisia, Algeria, Morocco, Spain, Portugal	Eurasia, Africa	Other	Pinkster & Stock, 1972		x		no
Gammaridae	Echinogammarus simoni (Chevreux, 1894)	Algeria, Morocco, Spain, Tunisia, Portugal	Eurasia, Africa	Other	World Amphipoda Database		x		no
Gammaridae	Echinogammarus stocki Karaman, 1969	Yugoslavia, France, Italy, Turkey, Corse, Greek EEZ, European Atlantic	Eurasia, Mediterranean Sea, North- East Atlantic	Other	World Amphipoda Database			x	no
Gammaridae	Gammarus lacustris G.O. Sars, 1864	Scandinavia, alpine regions of Asia, Russia, central Europe (Poland, Lithuania, Austria, N Italy, Ireland, Germany, Estonia), N America	Eurasia, N America	Other	Arbačiauskas, 2008; Costello, 1993; Herkül & Kotta, 2007; Mayer et al., 2012a			x	alien
Gammaridae	Gammarus plumicornis Costa A., 1853	Mediterranean Sea	Mediterranean Sea	Other	World Amphipoda Database			x	no
Gammaridae	Gammarus paynei Delong, 1992	lower Mississippi River	Mississippi River	Other	Delong, 1992		x		no
Gammaridae	Gammarus daiberi Bousfield, 1969	North- West Atlantic coast: Delaware & Chesapeake Bay	N America	Other	Bousfield, 1969; Van Maren, 1978			x	alien
Gammaridae	Gammarus finmarchicus Dahl, 1938	Bay of Fundy, English Chanel, Ireland, North Atlantic, UK	Nort- East Atlantic, North- West Atlantic	Other	World Amphipoda Database	x			no
Gammaridae	Marinogammarus pirloti Sexton & Spooner, 1940	Plymouth, Isle of Man, West Sutherland	Nort- East Atlantic, North- West Atlantic	Other	Sexton & Spooner, 1940	x			no
Gammaridae	Gammarus acherondytes Hubricht & Mackins, 1940	Endemic of Ilinois	North Amercia	Other	World Amphipoda Database		x		no
Gammaridae	Gammarus bousfieldi Cole & Minckley, 1961	Kentucky	North America	Other	World Amphipoda Database		x		no
Gammaridae	Gammarus breviramus Bousfield & Elwood, 1971	Tennessee	North America	Other	World Amphipoda Database		x		no
Gammaridae	Gammarus cohabitus Holsinger, Shafer, Fong & Culver, 2008	Pennsylvania	North America	Other	World Amphipoda Database		x		no
Gammaridae	Gammarus desperatus Cole, 1981	New Mexico	North America	Other	Cole, 1981		x		no
Gammaridae	Gammarus fasciatus Say, 1818	Prince Edward Island	North America	Other	World Amphipoda Database		x		no
Gammaridae	Gammarus hyalelloides Cole, 1976	Texas	North America	Other	Cole, 1976		x		no
Gammaridae	Gammarus jenneri Bynum & Fox, 1977	North Carolina rivers	North America	Other	Bynum & Fox, 1977		x		no
Gammaridae	Gammarus minus Say, 1818	Pennsylvania	North America	Other	World Amphipoda Database		x		no
Gammaridae	Gammarus palustris Bousfield, 1969	from the mouth of St. John’s River (Florida) to the Great Bay- Piscataqua River estuary	North America	Other	Gable & Croker, 1977			x	no
Gammaridae	Gammarus pecos Cole & Bousfield, 1970	Texas	North America	Other	World Amphipoda Database		x		no
Gammaridae	Gammarus pseudolimnaeus Bousfield, 1958	Ontario	North America	Other	World Amphipoda Database		x		no
Gammaridae	Gammarus troglophilus Hubricht & Mackins, 1940	Illinois	North America	Other	World Amphipoda Database		x		no
Gammaridae	Echinogammarus dahli (Stock, 1968)	European North Atlantic	North- East Atlantic	Other	World Amphipoda Database	x			no
Gammaridae	Longigammarus bruni G.S. Karaman, 1969	European North Atlantic	North- East Atlantic	Other	World Amphipoda Database	x			no
Gammaridae	Lunulogammarus turcicus Krapp-Schickel, Ruffo & Schiecke, 1944	European North Atlantic	North- East Atlantic	Other	World Amphipoda Database	x			no
Gammaridae	Marinogammarus obtusatus (Dahl, 1938)	Bay of Fundy to Cape Hatteras	North- East Atlantic	Other	World Amphipoda Database	x			no
Gammaridae	Neogammarus adriaticus Karaman, 1973	European North Atlantic	North- East Atlantic	Other	World Amphipoda Database	x			no
Gammaridae	Neogammarus festai Ruffo, 1937	European North Atlantic	North- East Atlantic	Other	World Amphipoda Database	x			no
Gammaridae	Neogammarus nudus Stock, 1971	European North Atlantic	North- East Atlantic	Other	World Amphipoda Database	x			no
Gammaridae	Echinogammarus incertae sedis gracilis Ruffo & Schiecke, 1976	European North Atlantic	North- East Atlantic	Other	World Amphipoda Database	x			no
Gammaridae	Rhipidogammarus karamani Stock, 1971	Greek EEZ, North Atlantic	North- East Atlantic, Mediterranean Sea	Other	World Amphipoda Database	x			no
Gammaridae	Rhipidogammarus rhipidiophorus (Catta, 1878)	Greek EEZ, North Atlantic	North- East Atlantic, Mediterranean Sea	Other	World Amphipoda Database	x			no
Gammaridae	Echinogammarus obtusatus (Dahl, 1938)	Bay of Fundy, English Channel, France, Ireland, Netherlands, North Atlantic, North Sea, UK	North- East Atlantic, North Sea	Other	World Amphipoda Database	x			no
Gammaridae	Gammarus locusta (Linnaeus, 1758)	Baltic Sea, Bay of Biscay, Belgium, English Channel, France, Ireland, North Atlantic, North Sea, Norway, Spain, Sweden, UK	North- East Atlantic, North Sea, Baltic Sea	Other	World Amphipoda Database	x			no
Gammaridae	Gammarus salinus Spooner, 1947	Baltic Sea, Bay of Biscay, Estonia, France, Ireland, Netherlands, North Atlantic, North Sea, Spain, Sweden, UK	North- East Atlantic, North Sea, Baltic Sea	Other	World Amphipoda Database	x			no
Gammaridae	Gammarus zaddachi Sexton, 1912	Baltic Sea, Bay of Biscay, English Channel, France, Ireland, Netherlands, North Atlantic, North Sea, Sweden, UK	North- East Atlantic, North Sea, Baltic Sea	Other	World Amphipoda Database	x			no
Gammaridae	Echinogammarus incertae sedis planicrurus (Reid, 1940)	Celtic Sea, English Channel,France, Irish Sea and St. George's Channel, Greek EEZ, European North Atlantic, North Sea, UK	North- East Atlantic, North Sea, Mediterranean Sea	Other	World Amphipoda Database	x			no
Gammaridae	Gammarus setosus Dementieva, 1931	Bay of Fundy, Beaufort Sea, Canada, Gulf of St. Lawrence, Hudson Bay, North Atlantic	North- East Atlantic, North- West Atlantic	Other	World Amphipoda Database	x			no
Gammaridae	Marinogammarus marinus (Leach, 1815)	SW Netherlands	North Sea	Other	Vlasblom, 1969	x			no
Gammaridae	Gammarus lawrencianus Bousfield, 1956	Bay of Fundy, Canada, Gulf of St. Lawrence, North Atlantic	North- West Atlantic	Other	World Amphipoda Database	x			no
Gammaridae	Gammarus mucronatus Say, 1818	Gulf of Mexico, Caribbean Sea, North Atlantic Ocean	North- West Atlantic	Other	World Amphipoda Database	x			no
Gammaridae	Gammarus annulatus Smith, 1873	Cobscook Bay, North Atlantic	North- West Atlantic, North- East Atlantic	Other	World Amphipoda Database	x			no
Gammaridae	Gammarus wilkitzkii Birula, 1897	Canadian EEZ, North Atlantic Ocean	North- West Atlantic, North- East Atlantic	Other	World Amphipoda Database	x			no
Gammaridae	Gammarus obtusatus	Bay of Fundy, English Channel, France, Ireland, North Atlantic, North Sea, UK	North- West Atlantic, North- East Atlantic, North Sea	Other	World Amphipoda Database	x			no
Gammaridae	Gammarus oceanicus Segerstråle, 1947	Baltic Sea, Bay of Fundy, Canad, Estonia, France, Gulf of St. Lawrence, Hudson Bay, Ireland, North Atlantic, North Sea, Sweden, UK	North- West Atlantic, North- East Atlantic, North Sea, Baltic Sea	Other	World Amphipoda Database	x			no
Gammaridae	Gammarus chevreuxi Sexton, 1913	Bay of Biscay, France, Spain, Ireland, Ivory Coast, North Atlantic, UK, North Sea	North- West Atlantic, North Sea	Other	World Amphipoda Database	x			no
Gammaridae	Gammarus kamtschaticus Tzvetkova, 1972	Endemic of North Pacific	North- West Pacific	Other	Tzvetkova, 1975; Steele & Steele, 1974	x			no
Gammaridae	Gammarus tigrinus Sexton, 1939	from Labrador Penisula (Canada) to east coast of Florida (USA)	NW Atlantic	Other	Daunys & Zettler, 2006; Paiva et al., 2018; Rewicz et al., 2019			x	alien
Gammaridae	Chaetogammarus dactylus (G. Karaman, 1988)		Other	Other			x		no
Gammaridae	Gammarus brevicornis (Martynov, 1935)		Other	Other					no
Gammaridae	Gammarus gracilis Martynov, 1935		Other	Other			x		no
Gammaridae	Gammarus lecroyae Thoma & Heard, 2009	Gulf of Mexico	Other	Other	Thoma & Heard, 2009			x	no
Gammaridae	Sarothrogammarus barnardi Thurston, 1974		Other	Other		x			no
Gammaridae	Gammarus pavlovici		Other	Other			x		no
Gammaridae	Akerogammarus contiguus (Pjatakova, 1962)	Caspian Sea	Ponto- Caspian Region	Ponto-Caspian	Pjatakova &Tarasov, 1996	x			no
Gammaridae	Akerogammarus knipowitschi Derzhavin & Pjatakova, 1967	Caspian Sea	Ponto- Caspian Region	Ponto-Caspian	Pjatakova &Tarasov, 1996		x		no
Gammaridae	Akerogammarus subnudus (G.O. Sars, 1896)	Caspian Sea	Ponto- Caspian Region	Ponto-Caspian	Pjatakova & Tarasov, 1996		x		no
Gammaridae	Amathillina affinis G.O. Sars, 1894	southern Caspian Sea	Ponto- Caspian region	Ponto-Caspian	Pjatakova & Tarasov, 1996		x		no
Gammaridae	Amathillina cristata G.O. Sars, 1894	Caspian Sea, Azov Sea, brackish lagoons and bays of Black Sea	Ponto- Caspian	Ponto-Caspian	Jażdżewski, 1980; Özbek & Özkan, 2010			x	alien
Gammaridae	Amathillina maximovitschi G.O. Sars, 1896	Caspian Sea, delta of Volga river	Ponto- Caspian region	Ponto-Caspian	Pjatakova & Tarasov, 1996		x		no
Gammaridae	Amathillina pusilla G.O. Sars, 1896	Caspian Sea, delta of Volga river	Ponto- Caspian region	Ponto-Caspian	Pjatakova & Tarasov, 1996		x		no
Gammaridae	Amathillina spinosa G.O. Sars, 1896	Caspian Sea	Ponto- Caspian region	Ponto-Caspian	Pjatakova & Tarasov, 1996		x		no
Gammaridae	Axelboeckia spinosa G.O. Sars, 1894	Endemic of Caspian Sea	Ponto- Caspian region	Ponto-Caspian	World Amphipoda Database			x	no
Gammaridae	Baku paradoxus (Derzhavin, 1967)	Caspian Sea	Ponto- Caspian Region	Ponto-Caspian	Pjatakova & Tarasov, 1996		x		no
Gammaridae	Cephalogammarus macrocephalus (G.O. Sars, 1896)	Caspian Sea	Ponto- Caspian Region	Ponto-Caspian	Pjatakova & Tarasov, 1996		x		no
Gammaridae	Chaetogammarus hyrcanus Pjatakova, 1962	Caspian Sea	Ponto- Caspian region	Ponto-Caspian	Pjatakova & Tarasov, 1996			x	no
Gammaridae	Chaetogammarus ischnus (Stebbing, 1899)	pancaspian distribution: whole Caspian Sea (2-72m), Azov Sea, Black Sea, lower Volga, Dnieper Delta	Ponto- Caspian	Ponto-Caspian	Grabowski et al., 2007b; Pjatakova & Tarasov, 1996; Zganec et al., 2015			x	alien
Gammaridae	Chaetogammarus pauxillus (G.O. Sars, 1896)	Caspian Sea	Ponto- Caspian region	Ponto-Caspian	Pjatakova & Tarasov, 1996			x	no
Gammaridae	Chaetogammarus placidus (G.O. Sars, 1896)	Caspian Sea	Ponto- Caspian region	Ponto-Caspian	Pjatakova & Tarasov, 1996			x	no
Gammaridae	Echinogammarus trichiatus (Martynov, 1932)	coastal lagoons of Black& Azov Sea, Danube delta, Romanian/ Bulgarian part of Danube & coastal lakes	Ponto- Caspian	Ponto-Caspian	Boets et al., 2012b; Grabowski & Pesic, 2007			x	alien
Gammaridae	Chaetogammarus warpachowskyi Sars, 1897	pancaspian distribution: Caspian Sea, Azov- Black Sea- lower parts/ estuaries/ deltas of Rivers: Ural, Volga, Kura, Dnieper, Boh, Dniester, Danube	Ponto- Caspian	Ponto-Caspian	Pjatakova & Tarasov, 1996; Jazdzewski, 1980			x	alien
Gammaridae	Derzhavinella cava Stock, Mirzajani, Vonk, Naderi & Kiabi, 1998	Caspian Sea	Ponto- caspian region	Ponto-Caspian	Mirzajani & Kiabi, 2000		x		no
Gammaridae	Derzhavinella macrochelata Birstein, 1938	Caspian Sea	Ponto- Caspian region	Ponto-Caspian	Pjatakova & Tarasov, 1996		x		no
Gammaridae	Dikerogammarus aralychensis (Birstein, 1932)	Ponto- caspian region, Turkey	Ponto- Caspian region, Eurasia	Ponto-Caspian	Özbek & Özkan, 2011		x		no
Gammaridae	Dikerogammarus bispinosus Martynov, 1925	Black Sea (lower Dnieper)	Ponto- Caspian	Ponto-Caspian	Copilaș-Ciocianu & Arbačiauskas, 2018		x		alien
Gammaridae	Dikerogammarus caspius (Pallas, 1771)	Caspian Sea (endemic, 2- 60m), delta/ lower part of Volga river, Black- Azov Sea?	Ponto- Caspian	Ponto-Caspian	Pjatakova & Tarasov, 1996			x	alien
Gammaridae	Dikerogammarus fluviatilis Martynov, 1919	Ponto- caspian region	Ponto- Caspian region	Ponto-Caspian	Özbek & Özkan, 2011			x	no
Gammaridae	Dikerogammarus gruberi Mateus & Mateus, 1990	Lake Sapanka, Black Sea	Ponto- Caspian region, Eurasia	Ponto-Caspian	Özbek, 2011b		x		no
Gammaridae	Dikerogammarus haemobaphes (Eichwald, 1841)	whole Caspian Sea (2-118 m), delta/ lower/ middle/ upper part Volga river, delta/ lower part Ural river, Azov- Black Sea	Ponto- Caspian	Ponto-Caspian	Pjatakova & Tarasov, 1996			x	alien
Gammaridae	Dikerogammarus oskari Birstein, 1945	Caspian Sea	Ponto- caspian region	Ponto-Caspian	Pjatakova & Tarasov, 1996	x			no
Gammaridae	Dikerogammarus villosus (Sowinsky, 1894)	Black Sea	Ponto- caspian	Ponto-Caspian	Rewicz et al., 2014			x	alien
Gammaridae	Echinogammarus foxi (Schellenberg, 1928)	Black Sea, Greek EEZ, European North Altantic	Ponto- caspian region, Mediterranean Sea, North- East Atlantic	Ponto-Caspian	World Amphipoda Database	x			no
Gammaridae	Echinogammarus karadagiensis Grintsov, 2009	Crimean coasts	Ponto- Caspian region	Ponto-Caspian	Grintsov, 2009		x		no
Gammaridae	Echinogammarus olivii (Milne-Edwards, 1830)	Black Sea, Greek EEZ, European North Altantic	Ponto-caspian region, North- East Atlantic	Ponto-Caspian	World Amphipoda Database	x			no
Gammaridae	Gammarus insensibilis Stock, 1966	Turkey, Black Sea, Bay of Biscay, Ireland, Mediterranean Sea, North Atlantic, North Sea, UK	Ponto- Caspian region, North- West Atlantic, Mediterranean Sea, North Sea	Ponto-Caspian	World Amphipoda Database	x			no
Gammaridae	Gammarus semicarinatus	Caspian Sea	Ponto- caspian region	Ponto-Caspian	Sonina & Filinova, 2011		x		no
Gammaridae	Gammarus teletzkensis Martynov, 1930	Caspian Sea	Ponto- caspian region	Ponto-Caspian	Takhteev et al., 2015		x		no
Gammaridae	Gammarus varsoviensis Jazdzewski, 1975	Dnieper system, Black Sea basin	Ponto- Caspian	Ponto-Caspian	Grabowski et al., 2012a; Grabowski et al., 2012b		x		alien
Gammaridae	Gmelina aestuarica Carausu, 1943	Danube delta, Black Sea	Ponto- caspian region, Eurasia	Ponto-Caspian	Petrescu, 2009		x		no
Gammaridae	Gmelina costata G.O. Sars, 1894	pancaspian distribution: whole Caspian Sea (1-38m), Azov Sea, Black Sea, delta/lower Volga, delta/lower Ural river	Ponto- Caspian	Ponto-Caspian	Pjatakova & Tarasov, 1996; Alexandrov et al., 2007			x	alien
Gammaridae	Gmelinopsis aurita G.O. Sars, 1896	Ponto- Caspian region	Ponto- caspian region	Ponto-Caspian	Takhteev et al., 2015		x		no
Gammaridae	Gmelinopsis tuberculata G.O. Sars, 1896	Caspian Sea	Ponto- caspian region	Ponto-Caspian	Takhteev et al., 2015	x			no
Gammaridae	Jugogammarus kusceri (S. Karaman, 1931)	Ponto- Caspian region, SE slovenia	Ponto- caspian region, Eurasia	Ponto-Caspian	Sket & Alonso, 2016		x		no
Gammaridae	Kuzmelina kusnezowi (Sowinsky, 1894)	North Caspian Sea (1-4 m), Black/Azov Sea, delta of Volga river	Ponto- Caspian	Ponto-Caspian	Pjatakova & Tarasov, 1996; Alexandrov et al., 2007			x	alien
Gammaridae	Lanceogammarus andrussowi (G.O. Sars, 1896)	pancaspian distribution: middle & south Caspian Sea (5-260m), Black Sea?	Ponto- Caspian	Ponto-Caspian	Alexandrov et al., 2007; Micu & Niţă, 2009; Pjatakova & Tarasov, 1996			x	alien
Gammaridae	Scytaelina simplex Stock, Mirzajani, Vonk, Naderi & Kiabi, 1998	Ponto- Caspian region	Ponto- Caspian region	Ponto-Caspian	Takhteev et al., 2015		x		no
Gammaridae	Sowinskya macrocera Derzhavin, 1948	Caspian Sea	Ponto- Caspian region	Ponto-Caspian	Pjatakova & Tarasov, 1996		x		no
Gammaridae	Yogmelina brachyura (Derzhavin & Pjatakova, 1962)	Ponto- caspian region	Ponto- caspian region	Ponto-Caspian	Takhteev et al., 2015			x	no
Gammaridae	Yogmelina cocolita Karaman & Barnard, 1979	Ponto- caspian region	Ponto- caspian region	Ponto-Caspian	Takhteev et al., 2015			x	no
Gammaridae	Yogmelina laeviuscula (G.O. Sars, 1896)	Ponto- caspian region	Ponto- caspian region	Ponto-Caspian	Takhteev et al., 2015			x	no
Gammaridae	Yogmelina limana Karaman & Barnard, 1979	Ponto- caspian region	Ponto- caspian region	Ponto-Caspian	Takhteev et al., 2015		x		no
Gammaridae	Yogmelina ovata (Martynov, 1942)	Ponto- caspian region	Ponto- caspian region	Ponto-Caspian	Takhteev et al., 2015			x	no
Gammaridae	Barnadiorum shadini (Birstein, 1948)		Southern Ocean	Other					no
Gammaridae	Chaetogammarus oliviiformis Greze, 1985								no
Gammaridae	Gammarus angusticoxalis Martynov, 1935								no
Gammaridae	Gammarus araxenius Derzhavin, 1938								no
Gammaridae	Gammarus barnaulensis Schellenberg, 1937								no
Gammaridae	Gammarus bucharensis Martynov, 1935								no
Gammaridae	Gammarus caucasicus Martynov, 1932								no
Gammaridae	Gammarus caudisetus Viviani, 1805								no
Gammaridae	Gammarus chaohuensis Hou & Li, 2002								no
Gammaridae	Gammarus chimkenti G. Karaman, 1984								no
Gammaridae	Gammarus chostensis Martynov, 1932								no
Gammaridae	Gammarus crispus Martynov, 1932								no
Gammaridae	Gammarus edwardsi Bate, 1862							x	no
Gammaridae	Gammarus flabellifera Stimpson, 1856								no
Gammaridae	Gammarus fontinalis Costa, 1883								no
Gammaridae	Gammarus kasymovi Aliev, 1997								no
Gammaridae	Gammarus koshovi Bazikalova, 1946								no
Gammaridae	Gammarus ledoyeri G. Karaman, 1987								no
Gammaridae	Gammarus rifatlensis Fadil, 2006								no
Gammaridae	Gammarus songirdaki G. Karaman, 1984								no
Gammaridae	Gammarus spooneri G. Karaman, 1991								no
Gammaridae	Gammarus truncatus Martynov, 1930								no
Gammaridae	Gammarus turanus Martynov, 1935								no
Gammaridae	Gammarus unguiserratus Costa, 1853								no
Gammaridae	Hurleya							x	no
Gammaridae	Lusigammarus Barnard & Barnard, 1983 (no species provided)								no
Gammaridae	Sarothrogammarus contiguus G. Karaman, 1977							x	no
Gammaridae	Sarothrogammarus dubia Thurston, 1974								no
Gammaridae	Sarothrogammarus lindbergi G. Karaman, 1969						x		no
Gammaridae	Sarothrogammarus multipennatus G. Karaman, 1969						x		no
Gammaridae	Sarothrogammarus trichiatus Stock, 1971								no
Gammaridae	Tadzocrangonyx Karaman & Barnard, 1979 (no species provided)								no
Gammaridae	Tyrrhenogammarus sardous Karaman & Ruffo, 1989								no
Gammaridae	Yogmelina pusilla (G.O. Sars, 1896)					x			no
Gammaridae	Echinogammarus incertae sedis anomalus (Oldevig, 1959)								no
Gammaridae	Echinogammarus incertae sedis campylops Leach, 1814					x			no
Gammaridae	Echinogammarus incertae sedis catacumbae Karaman & Ruffo, 1977								no
Gammaridae	Echinogammarus incertae sedis pungentoides Diviacco & Pinkster, 1982								no
Iphigenellidae	Iphigenella acanthopoda G.O. Sars, 1896	Caspian Sea, Volga Delta, Ural River, Azov- Black Sea	Ponto- Caspian Region	Ponto-Caspian	Pjatakova & Tarasov, 1996	x			no
Iphigenellidae	Iphigenella andrussowi G.O. Sars, 1894	Caspian Sea	Ponto- Caspian Region	Ponto-Caspian	World Amphipoda Database		x		no
Iphigenellidae	Iphigenella shablensis Carausu, 1943	Black Sea (pontic species)	Ponto- Caspian	Ponto-Caspian	Grigorovic et al., 2002; Grigorovic et al., 2003; Shiganova, 2010			x	alien
Luciobliviidae	Lucioblivio kozaensis Tomikawa, 2007	Japan	Eurasia	Other	World Amphipoda Database		x		no
Macrohectopidae	Macrohectopus branickii (Dybowsky, 1874)	Endemic of Baikal Lake	Eurasia	Other	World Amphipoda Database		x		no
Mesogammaridae	Eoniphargus glandulatus Stock & Jo, 1990	South Korea	Eurasia	Other	World Amphipoda Database		x		no
Mesogammaridae	Eoniphargus kojimai (Uéno, 1955)	Japan	Eurasia	Other	World Amphipoda Database		x		no
Mesogammaridae	Indoniphargus indicus (Chilton, 1923)	India	Eurasia	Other	World Amphipoda Database		x		no
Mesogammaridae	Octopupilla felix Tomikawa, 2007	Japan	Eurasia	Other	World Amphipoda Database		x		no
Mesogammaridae	Paramesogammarus americanus Bousfield, 1979	Alaskan parth of North Pacific Ocean	North- East Pacific	Other	World Amphipoda Database	x			no
Mesogammaridae	Mesogammarus melitoides Tzvetkova, 1965	Sea of Japan	North- West Pacific	Other	World Amphipoda Database	x			no
Mesogammaridae	Potiberaba porakuara Fišer, Zagmajster & Ferreira, 2013	Brazil	South America	Other	World Amphipoda Database		x		no
Micruropodidae	Gmelinoides fasciatoides (Gurjanova, 1929)	Russia (Arctic)	Eurasia	Other	World Amphipoda Database		x		no
Micruropodidae	Gmelinoides fasciatus (Stebbing, 1899)	Baikal Lake, Angara & Yenisei rivers	Eurasia	Other	Sidorov et al., 2013; Timm, 2016		x		alien
Micruropodidae	Linevichella angarensis (Bazikalova, 1962)	Endemic of Baikal Lake	Eurasia	Other	World Amphipoda Database		x		no
Micruropodidae	Linevichella vortex (Dybowsky, 1874)	Baikal Lake	Eurasia	Other	World Amphipoda Database		x		no
Micruropodidae	Linevichella vorticella (Bazikalova, 1945)	Endemic of Baikal Lake	Eurasia	Other	World Amphipoda Database		x		no
Micruropodidae	Micruropus angarensis Dorogostaisky, 1917	Baikal Lake	Eurasia	Other	World Amphipoda Database		x		no
Micruropodidae	Micruropus asper Bazikalova, 1962	Baikal Lake, Palaearctic	Eurasia	Other	World Amphipoda Database		x		no
Micruropodidae	Micruropus brevicauda Bazikalova, 1945	Endemic of Baikal Lake	Eurasia	Other	World Amphipoda Database		x		no
Micruropodidae	Micruropus calceolaris Bazikalova, 1945	Endemic of Baikal Lake	Eurasia	Other	World Amphipoda Database		x		no
Micruropodidae	Micruropus ciliodorsalis Sowinsky, 1915	Endemic of Baikal Lake	Eurasia	Other	World Amphipoda Database		x		no
Micruropodidae	Micruropus crassicauda Bazikalova, 1962	Baikal Lake	Eurasia	Other	World Amphipoda Database		x		no
Micruropodidae	Micruropus crassipes Sowinsky, 1915	Endemic of Baikal Lake, Irkutsk	Eurasia	Other	World Amphipoda Database		x		no
Micruropodidae	Micruropus cristatus Dorogostaisky, 1936	Baikal Lake	Eurasia	Other	World Amphipoda Database		x		no
Micruropodidae	Micruropus dubius Bazikalova, 1962	Endemic of Baikal Lake	Eurasia	Other	World Amphipoda Database		x		no
Micruropodidae	Micruropus eugenii Bazikalova, 1959	Endemic of Baikal Lake	Eurasia	Other	World Amphipoda Database		x		no
Micruropodidae	Micruropus eurypus Bazikalova, 1945	Baikal Lake	Eurasia	Other	World Amphipoda Database		x		no
Micruropodidae	Micruropus galasii Bazikalova, 1962	Endemic of Baikal Lake	Eurasia	Other	World Amphipoda Database		x		no
Micruropodidae	Micruropus garjajewi Bazikalova, 1945	Endemic of Baikal Lake	Eurasia	Other	World Amphipoda Database		x		no
Micruropodidae	Micruropus glaber (Dybowsky, 1874)	Endemic of Baikal Lake	Eurasia	Other	World Amphipoda Database		x		no
Micruropodidae	Micruropus gurjanowae Bazikalova, 1945	Endemic of Baikal Lake	Eurasia	Other	World Amphipoda Database		x		no
Micruropodidae	Micruropus ivanowi Bazikalova, 1945	Endemic of Baikal Lake	Eurasia	Other	World Amphipoda Database		x		no
Micruropodidae	Micruropus klukii (Dybowsky, 1874)	Endemic of Baikal Lake	Eurasia	Other	World Amphipoda Database		x		no
Micruropodidae	Micruropus koshowi Bazikalova, 1945	Baikal Lake	Eurasia	Other	World Amphipoda Database		x		no
Micruropodidae	Micruropus laeviusculus (Sowinsky, 1915)	Endemic of Baikal Lake	Eurasia	Other	World Amphipoda Database		x		no
Micruropodidae	Micruropus latus Bazikalova, 1962	Endemic of Baikal Lake	Eurasia	Other	World Amphipoda Database		x		no
Micruropodidae	Micruropus macroconus Bazikalova, 1945	Endemic of Baikal Lake	Eurasia	Other	World Amphipoda Database		x		no
Micruropodidae	Micruropus minutus (Sowinsky, 1915)	Baikal Lake	Eurasia	Other	World Amphipoda Database		x		no
Micruropodidae	Micruropus mozi Bazikalova, 1945	Endemic of Baikal Lake	Eurasia	Other	World Amphipoda Database		x		no
Micruropodidae	Micruropus murini Bazikalova, 1945	Endemic of Baikal Lake	Eurasia	Other	World Amphipoda Database		x		no
Micruropodidae	Micruropus parvulus Bazikalova, 1945	Endemic of Baikal Lake	Eurasia	Other	World Amphipoda Database		x		no
Micruropodidae	Micruropus platycercus (Dybowsky, 1874)	Endemic of Baikal Lake	Eurasia	Other	World Amphipoda Database		x		no
Micruropodidae	Micruropus possolskii Sowinsky, 1915	Baikal Lake	Eurasia	Other	Barbashova et al., 2013; Yanygina, 2017		x		alien
Micruropodidae	Micruropus pupilla Bazikalova, 1962	Endemic of Baikal Lake	Eurasia	Other	World Amphipoda Database		x		no
Micruropodidae	Micruropus pusillus Bazikalova, 1962	Endemic of Baikal Lake	Eurasia	Other	World Amphipoda Database		x		no
Micruropodidae	Micruropus rostratus Bazikalova, 1962	Endemic of Baikal Lake	Eurasia	Other	World Amphipoda Database		x		no
Micruropodidae	Micruropus semenowi Bazikalova, 1945	Endemic of Baikal Lake	Eurasia	Other	World Amphipoda Database		x		no
Micruropodidae	Micruropus setosus Bazikalova, 1945	Baikal Lake	Eurasia	Other	World Amphipoda Database		x		no
Micruropodidae	Micruropus stelleri Kamaltynov, 2002	Endemic of Baikal Lake	Eurasia	Other	World Amphipoda Database		x		no
Micruropodidae	Micruropus talitroides (Dybowsky, 1874)	Endemic of Baikal Lake	Eurasia	Other	World Amphipoda Database		x		no
Micruropodidae	Micruropus tenuis Bazikalova, 1962	Endemic of Baikal Lake	Eurasia	Other	World Amphipoda Database		x		no
Micruropodidae	Micruropus tomilovi Kamaltynov, 2002	Endemic of Baikal Lake	Eurasia	Other	World Amphipoda Database		x		no
Micruropodidae	Micruropus ushkani Bazikalova, 1945	Endemic of Baikal Lake	Eurasia	Other	World Amphipoda Database		x		no
Micruropodidae	Micruropus wahlii (Dybowsky, 1874)	Baikal Lake	Eurasia	Other	World Amphipoda Database		x		no
Ommatogammaridae	Abludogammarus flavus (Dybowsky, 1874)	Baikal Lake	Eurasia	Other	World Amphipoda Database		x		no
Ommatogammaridae	Pretiositus amethystinus (Dybowsky, 1874)	Baikal Lake	Eurasia	Other	World Amphipoda Database		x		no
Ommatogammaridae	Pretiositus carneolus (Dybowsky, 1874)	Endemic of Baikal Lake	Eurasia	Other	World Amphipoda Database		x		no
Ommatogammaridae	Pretiositus melanophthalmus (Bazikalova, 1945)	Endemic of Baikal Lake	Eurasia	Other	World Amphipoda Database		x		no
Pachyschesidae	Pachyschesis acanthogammarii Tachteew, 2001	Endemic of Baikal Lake	Eurasia	Other	World Amphipoda Database		x		no
Pachyschesidae	Pachyschesis bazikalovae G. Karaman, 1976	Endemic of Baikal Lake	Eurasia	Other	World Amphipoda Database		x		no
Pachyschesidae	Pachyschesis bergi Bazikalova, 1945	Endemic of Baikal Lake	Eurasia	Other	World Amphipoda Database		x		no
Pachyschesidae	Pachyschesis branchialis (Dybowsky, 1874)	Endemic of Baikal Lake	Eurasia	Other	World Amphipoda Database		x		no
Pachyschesidae	Pachyschesis bumammus Tachteew, 2001	Endemic of Baikal Lake	Eurasia	Other	World Amphipoda Database		x		no
Pachyschesidae	Pachyschesis crassus (Sowinsky, 1915)	Endemic of Baikal Lake	Eurasia	Other	World Amphipoda Database		x		no
Pachyschesidae	Pachyschesis cucuschonok Tachteew, 2001	Endemic of Baikal Lake	Eurasia	Other	World Amphipoda Database		x		no
Pachyschesidae	Pachyschesis indiscretus Tachteew, 2001	Endemic of Baikal Lake	Eurasia	Other	World Amphipoda Database		x		no
Pachyschesidae	Pachyschesis inquilinus Tachteew, 2001	Endemic of Baikal Lake	Eurasia	Other	World Amphipoda Database		x		no
Pachyschesidae	Pachyschesis karabanowi Tachteew, 2001	Endemic of Baikal Lake	Eurasia	Other	World Amphipoda Database		x		no
Pachyschesidae	Pachyschesis lamakini Tachteew, 2001	Endemic of Baikal Lake	Eurasia	Other	World Amphipoda Database		x		no
Pachyschesidae	Pachyschesis pinguiculus Tachteew, 2001	Endemic of Baikal Lake	Eurasia	Other	World Amphipoda Database		x		no
Pachyschesidae	Pachyschesis punctiommatus Tachteew, 2001	Endemic of Baikal Lake	Eurasia	Other	World Amphipoda Database		x		no
Pachyschesidae	Pachyschesis rarus Tachteew, 2001	Endemic of Baikal Lake	Eurasia	Other	World Amphipoda Database		x		no
Pachyschesidae	Pachyschesis sideljowae Tachteew, 2001	Endemic of Baikal Lake	Eurasia	Other	World Amphipoda Database		x		no
Pachyschesidae	Pachyschesis vorax Tachteew, 2001	Endemic of Baikal Lake	Eurasia	Other	World Amphipoda Database		x		no
Pallaseidae	Babr baikali (Stebbing, 1899)	Endemic of Baikal Lake	Eurasia	Other	World Amphipoda Database		x		no
Pallaseidae	Babr nigromaculatus (Dorogostaisky, 1922)	Endemic of Baikal Lake	Eurasia	Other	World Amphipoda Database		x		no
Pallaseidae	Burchania meissneri (Bazikalova, 1935)	Baikal Lake	Eurasia	Other	World Amphipoda Database		x		no
Pallaseidae	Hakonboeckia strauchii (Dybowsky, 1874)	Endemic of Baikal Lake	Eurasia	Other	World Amphipoda Database		x		no
Pallaseidae	Homalogammarus brandtii (Dybowsky, 1874)	Endemic of Baikal Lake	Eurasia	Other	World Amphipoda Database		x		no
Pallaseidae	Homalogammarus flaviceps (Dorogostaisky, 1922)	Endemic of Baikal Lake	Eurasia	Other	World Amphipoda Database		x		no
Pallaseidae	Homalogammarus tenera (Sowinsky, 1915)	Endemic of Baikal Lake	Eurasia	Other	World Amphipoda Database		x		no
Pallaseidae	Pallasea angarensis Dorogostaisky, 1917	Endemic of Baikal Lake	Eurasia	Other	World Amphipoda Database		x		no
Pallaseidae	Pallasea cancellus (Pallas, 1772)	Endemic of Baikal Lake	Eurasia	Other	World Amphipoda Database		x		no
Pallaseidae	Pallasea gerstfeldtii (Dybowsky, 1874)	Endemic of Baikal Lake	Eurasia	Other	World Amphipoda Database		x		no
Pallaseidae	Pallaseopsis cancelloides (Gerstfeldt, 1858)	Endemic of Baikal Lake	Eurasia	Other	World Amphipoda Database		x		no
Pallaseidae	Pallaseopsis grubii (Dybowsky, 1874)	Endemic of Baikal Lake	Eurasia	Other	World Amphipoda Database		x		no
Pallaseidae	Pallaseopsis kesslerii (Dybowsky, 1874)	Endemic of Baikal Lake	Eurasia	Other	World Amphipoda Database		x		no
Pallaseidae	Pallaseopsis maligna (Tachteew, 2001)	Endemic of Baikal Lake	Eurasia	Other	World Amphipoda Database		x		no
Pallaseidae	Pentagonurus dawydowi (Sowinsky, 1915)	Endemic of Baikal Lake	Eurasia	Other	World Amphipoda Database		x		no
Pallaseidae	Pentagonurus dybowskii (Stebbing, 1899)	Endemic of Baikal Lake	Eurasia	Other	World Amphipoda Database		x		no
Pallaseidae	Pentagonurus viridis (Garjajeff, 1901)	Endemic of Baikal Lake	Eurasia	Other	World Amphipoda Database		x		no
Pallaseidae	Propachygammarus bicornis (Dorogostaisky, 1930)	Endemic of Baikal Lake	Eurasia	Other	World Amphipoda Database		x		no
Pallaseidae	Propachygammarus dryshenkoi (Garjajeff, 1901)	Endemic of Baikal Lake	Eurasia	Other	World Amphipoda Database		x		no
Pallaseidae	Propachygammarus lamellispinis (Bazikalova, 1945)	Endemic of Baikal Lake	Eurasia	Other	World Amphipoda Database		x		no
Pallaseidae	Pallaseopsis quadrispinosa (G.O. Sars, 1867)	Lake Mjösa, Finland, Gulf of Finland, Sweden, Russia, Nova Zembla	Eurasia, North- West Atlantic	Other	World Amphipoda Database			x	no
Paraleptamphopidae	Paraleptamphopus caerulus (Thomson, 1885)	New Zealand	Eurasia	Other	World Amphipoda Database		x		no
Paraleptamphopidae	Paraleptamphopus subterraneus (Chilton, 1882)	New Zealand	Eurasia	Other	World Amphipoda Database		x		no
Paraleptamphopidae	Ringanui kooniuroa Fenwick, 2006	New Zealand	Eurasia	Other	World Amphipoda Database		x		no
Paraleptamphopidae	Ringanui toonuitti Fenwick, 2006	New Zealand	Eurasia	Other	World Amphipoda Database		x		no
Paraleptamphopidae	Rudolphia macrodactylus Grosso & Peralta, 200	Chile	South America	Other	World Amphipoda Database		x		no
Phreatogammaridae	Phreatogammarus fragilis (Chilton, 1882)	Endemic of New Zealand (Canterbury & Nelson)	New Zealand	Other	Chapman, 2004		x		no
Phreatogammaridae	Phreatogammarus helmsi Chilton, 1918	New Zealand	New Zealand	Other	Chapman, 2004		x		no
Phreatogammaridae	Phreatogammarus propinquus Chilton, 1907	Stewart Island	New Zealand	Other	Chapman, 2004		x		no
Phreatogammaridae	Phreatogammarus waipoua Chapman, 2003	Northland	New Zealand	Other	Chapman, 2004		x		no
Phreatogammaridae	Caledonietta maryae Iannilli & Ruffo, 2007	New Caledonia	unknown region	Other	Iannilli & Ruffo, 2007		x		no
Phreatogammaridae	Ruffia patagonica Brehier, Vonk & Jaume, 2010	Chilean EEZ	South- West Pacific	Other	World Amphipoda Database	x			no
Pontogammaridae	Obesogammarus boeoticus (Schellenberg, 1944)	Endemic of Greece	Eurasia	Other	World Amphipoda Database		x		no
Pontogammaridae	Pontogammarus olvianus (Sowinsky, 1904)	Moldova	Eurasia	Other	Konopacka et al., 2014		x		no
Pontogammaridae	Turcogammarus spandli (S. Karaman, 1931)	Endemic of Greece	Eurasia	Other	World Amphipoda Database		x		no
Pontogammaridae	Turcogammarus turcarum (Stock, 1974)	Endemic of Turkey	Eurasia	Other	World Amphipoda Database		x		no
Pontogammaridae	Niphargogammarus quadrimanus G.O. Sars, 1895		Ponto-Caspian	Ponto-Caspian			x		no
Pontogammaridae	Obesogammarus mediodanubialis (S. Karaman, 1953)		Ponto-Caspian	Ponto-Caspian			x		no
Pontogammaridae	Obesogammarus platycheir (G.O. Sars, 1896)		Ponto-Caspian	Ponto-Caspian			x		no
Pontogammaridae	Pontogammarus palmatus (Martynov, 1925)		Ponto-Caspian	Ponto-Caspian			x		no
Pontogammaridae	Pontogammarus setosus (Schäferna, 1914)		Ponto-Caspian	Ponto-Caspian			x		no
Pontogammaridae	Compactogammarus compactus (Sars G.O., 1895)	Caspian Sea, delta of Volga River, Azov- Black Sea	Ponto- Caspian Region	Ponto-Caspian	Pjatakova & Tarasov, 1996		x		no
Pontogammaridae	Euxinia sarsi (Sowinsky, 1898)		Ponto- Caspian Region	Ponto-Caspian			x		no
Pontogammaridae	Euxinia weidemanni (G.O. Sars, 1896)	Caspian Sea, delta of Volga River, Azov- Black Sea	Ponto- Caspian Region	Ponto-Caspian	Pjatakova & Tarasov, 1996		x		no
Pontogammaridae	Niphargogammarus aequimanus (G.O. Sars, 1895)	Caspian Sea	Ponto- Caspian Region	Ponto-Caspian	Pjatakova & Tarasov, 1996		x		no
Pontogammaridae	Niphargogammarus borodini (G.O. Sars, 1897)	Caspian Sea, Azov- Black Sea	Ponto- Caspian Region	Ponto-Caspian	Pjatakova & Tarasov, 1996		x		no
Pontogammaridae	Niphargogammarus intermedius (Carausu, 1943)	Ponto-Caspian escapee	Ponto- Caspian Region	Ponto-Caspian	Takhteev et al., 2015		x		no
Pontogammaridae	Niphargoides boltovskoyi Derzhavin & Pjatakova, 1968	Caspian Sea	Ponto- Caspian Region	Ponto-Caspian	World Amphipoda Database			x	no
Pontogammaridae	Niphargoides caspius (Sars G.O., 1894)	Caspian Sea	Ponto- Caspian Region	Ponto-Caspian	Pjatakova & Tarasov, 1996		x		no
Pontogammaridae	Niphargoides corpulentus G.O. Sars, 1895	Caspian Sea	Ponto- Caspian Region	Ponto-Caspian	Sars, 1895		x		no
Pontogammaridae	Obesogammarus acuminatus Stock, Mirzajani, Vonk, Naderi & Kiabi, 1998	Anzali wetlands, Sefid Rud (Iran)	Ponto- Caspian Region	Ponto-Caspian	Stock et al., 1998		x		no
Pontogammaridae	Obesogammarus crassus (Sars G.O., 1894)	limans, estuaries & lower courses of rivers emptying in Black Sea	Ponto-Caspian	Ponto-Caspian	Dobrzycka- Krahel & Graca, 2018; Konopacka et al., 2014			x	alien
Pontogammaridae	Obesogammarus obesus (Sars G.O., 1894)	Caspian, Azovs and Black seas as well as to rivers flowing into these basins, lower part of the Danube & Dnieper	Ponto- Caspian	Ponto-Caspian	Boonstra et al., 2016; Nehring, 2006			x	alien
Pontogammaridae	Pandorites podoceroides G.O. Sars, 1895	Caspian Sea	Ponto- Caspian Region	Ponto-Caspian	Pjatakova & Tarasov, 1996		x		no
Pontogammaridae	Paraniphargoides derzhavini (Pjatakova, 1962)	Caspian Sea	Ponto- Caspian Region	Ponto-Caspian	Pjatakova & Tarasov, 1996		x		no
Pontogammaridae	Paraniphargoides grimmi (Sars, 1896)	Caspian Sea	Ponto- Caspian Region	Ponto-Caspian	Pjatakova & Tarasov, 1996		x		no
Pontogammaridae	Paraniphargoides motasi (Carausu, 1943)	Caspian Sea, Azov- Black Sea	Ponto- Caspian Region	Ponto-Caspian	Pjatakova & Tarasov, 1996		x		no
Pontogammaridae	Pontogammarus abbreviatus (Sars G.O., 1894)	Caspian Sea, Volga River, Azon- Black Sea	Ponto- Caspian Region	Ponto-Caspian	Pjatakova & Tarasov, 1996		x		no
Pontogammaridae	Pontogammarus aestuarius (Derzhavin, 1924)	Caspian Sea, Sea of Azov, Black Sea, Caucausus	Ponto- Caspian Region	Ponto-Caspian	Ӧzbek et al, 2004		x		no
Pontogammaridae	Pontogammarus borceae Carausu, 1943	Iranian coast of Caspian Sea	Ponto- Caspian Region	Ponto-Caspian	Mirzajani, 2003		x		no
Pontogammaridae	Pontogammarus maeoticus (Sovinskij 1894)	Iranian coast of Caspian Sea, Pontic and Azov Sea	Ponto- Caspian	Ponto-Caspian	Mirzajani, 2003			x	alien
Pontogammaridae	Pontogammarus robustoides (Sars, 1894)	Black, Azov & Caspian Sea, coastal lakes around, estuaries of Volga, Don, Bug, Dnepr, Prut, Dniester, Kura, Danube, Terek, Kuban, lakes near Marmara Sea	Ponto- Caspian	Ponto-Caspian	Kalinkina & Berezina, 2010			x	alien
Pontogammaridae	Stenogammarus compressus (Sars G.O., 1894)	Caspian Sea, delta of Volga River, Azov- Black Sea	Ponto- Caspian Region	Ponto-Caspian	Pjatakova & Tarasov, 1996		x		no
Pontogammaridae	Stenogammarus dzjubani Mordukhai-Boltovskoi & Ljakhov, 1972	Caspian Sea, delta of Volga Delta, Ural River, Azov- Black Sea	Ponto- Caspian Region	Ponto-Caspian	Pjatakova & Tarasov, 1996		x		no
Pontogammaridae	Stenogammarus macrurus (Sars, 1894)	Caspian Sea, delta of Volga Delta, Ural River, Azov- Black Sea	Ponto- Caspian Region	Ponto-Caspian	Pjatakova & Tarasov, 1997		x		no
Pontogammaridae	Stenogammarus similis (Sars G. O., 1894)	Caspian Sea, delta of Volga River, Azov- Black Sea	Ponto- Caspian Region	Ponto-Caspian	Pjatakova & Tarasov, 1996		x		no
Pontogammaridae	Turcogammarus aralensis (Uljanin, 1875)	Aral Sea	Ponto- Caspian	Ponto-Caspian	Isbekov et al., 2019		x		alien
Pontogammaridae	Uroniphargoides spinicaudatus (Carausu, 1943)	Caspian Sea, delta of Volga River, Azov- Black Sea	Ponto- Caspian Region	Ponto-Caspian	Pjatakova & Tarasov, 1996		x		no
Sensonatoridae	Sensonator valentiensis Notenboom, 1986	Spain	Eurasia	Other	World Amphipoda Database		x		no
Typhlogammaridae	Accubogammarus algor (G. Karaman, 1973)	Endemic of Yugoslavia	Eurasia	Other	World Amphipoda Database		x		no
Typhlogammaridae	Anopogammarus birsteini Derzhavin, 1945	Causasian region	Eurasia	Other	Bousfield, 1977; Sidorov, 2016		x		no
Typhlogammaridae	Anopogammarus revazi (Birstein & Levuschkin, 1970)Georgia	Georgia	Eurasia	Other	World Amphipoda Database		x		no
Typhlogammaridae	Metohia carinata Absolon, 1927	Yugoslavia	Eurasia	Other	World Amphipoda Database		x		no
Typhlogammaridae	Typhlogammarus mrazeki (Schäferna, 1907)	Croatia, Endemic of Yugoslavia	Eurasia	Other	World Amphipoda Database		x		no
Typhlogammaridae	Zenkevitchia admirabilis Birstein, 1941	Georgia	Eurasia	Other	World Amphipoda Database		x		no

## Sheet: Aliens
Species	Non-native region	Geographic region - Casties et al. (2016)	References
Gammarellus angulosus (Rathke, 1843)	Black Sea (Turkish coast)	Ponto-caspian	Kalkan et al., 2006; Sezgin & Çil, 2010
Amathillina cristata G.O. Sars, 1894	Eurasian rivers (Ural, Volga, Ingulec, Boh, Desna), lakes (Lake Terkos, Turkey), reservoirs (Dneprovskoe, Cimljanskoe), channels (Dnieper- Krivoj Rog)	Eurasia	Devin & Beisel, 2008; Jażdżewski, 1980; Özbek & Özkan, 2010
Chaetogammarus ischnus (Stebbing, 1899)	eastern part of Baltic Sea (lower Vistula river, Vistula & Curonian Lagoon), Dnieper River, central Europe fresh- & brackish waters, Russia, Great Britain	Baltic Sea, Eurasia, Great Lakes-St.Lawrence River	Grabowski et al., 2007a; Jazdzewski et al., 2005; Mastitsky & Makarevich, 2007; Surowiec & Dobrzycka- Krahel, 2008; Van Overdijk et al., 2003; Zganec et al., 2015; Zytkowicz & Kobak, 2008
Echinogammarus trichiatus (Martynov, 1932)	Rhine river, Flanders (Belgium), Danube river, Oden river (Poland), Ill river, Moselle river, Main river, Meuse River, Ohé, Maas, Waal, Lek, Gouwzee & Markermeer (Netherlands), Baltic & North Sea drainages, Baltic Sea, Lake Durusu (Turkey)	Eurasia, Baltic Sea	Boets et al., 2012b; Grabowski & Pesic, 2007; Hänfling et al., 2011; Labat et al., 2011; Rachalewski et al., 2013; Rewicz et al., 2016; Rewicz et al., 2019; Zettler, 2015
Chaetogammarus warpachowskyi Sars, 1897	Lithuanian lakes and reservoirs (incl. Daugai, Dusia, Elektrenia WR, Metelys, Obelija, Simnas, Zeimenys, Kaunas WR), Russian lakes (incl. Kachovskoe, Dneprovskoe, Saratov), Ukrainian reservoirs (incl. Ingulec system, Crimea, Dubossarskoe), Moldova, Latvia, Rumania, Baltic Sea: Curonian Lagoon, Gulf of Finland, Leningrad province	Baltic Sea, Eurasia	Arbaciauskas et al., 2010; Arbačiauskas & Gumuliauskaitė, 2007; Berezina, 2007; Jazdzewski, 1980; Zinchenko & Kurina, 2011
Dikerogammarus bispinosus Martynov, 1925	western Europe: reached Danube estuary via Rhine-Main-Danube canal, European Russia: spread from Black to Caspian via Volga-Don canal, Ukrainian canals from Crimean Penisula	Eurasia, Ponto-caspian	Copilaș-Ciocianu & Arbačiauskas, 2018
Dikerogammarus caspius (Pallas, 1771)	Volgograd Reservoir (Russia)	Eurasia	Filinova et al., 2008; Kurina & Seleznev, 2019
Dikerogammarus haemobaphes (Eichwald, 1841)	North/ Baltic Sea drainages, Danube river, Rhine river, Poland: Bug, Notec, Warta, Great Masurian Lake, Oder river, Vistula river, Vistula Lagoon, UK, Ukrania/Lithuanian/ Caucasian Lakes & reservoirs, Alpine Lakes	North Sea, Baltic Sea, Eurasia	Bacela et al., 2009; Bacela- Spychalska & van der Velde, 2012; Grabowski et al., 2007b; Mauvisseau et al., 2019
Dikerogammarus villosus (Sowinsky, 1894)	Austria, Belarus, Belgium, Bulgaria, Czechoslovakia, France, Germany, Great Britain, Hungrary, Italy, Krym, Lithuania (Curonian lagoon, Sventoji river), Netherlands, Poland (Oder river, Szczecin lagoon, Bug river, Vistula river), Romania, Switzerland, Turkey, Ukraine, Yugoslavia, North/Baltic Sea, Rhine river, Alpine lakes	Eurasia, North Sea, Baltic Sea	Sidagyte et al., 2016; Koester et al., 2016; Dobrzycka- Krahel et al., 2015; Bollache et al., 2004; Rewicz et al., 2015
Echinogammarus berilloni (Catta, 1878)	Belgium (freshwater ecosytems incl. rivers Meuse, Viroin), Germany (Westphalia: rivers Alme, Altenau, Pader, Lippe, karstic stream systema of Paderbohner Hochflaeche, river Rhine), Netherlands, France (river Meuse, Loire and tributaries), Britain, Channel Islands, Luxembourg	Eurasia, NW Atlantic	Boets at al., 2012b; Meyer et al., 2004; Schmidt- Drewello et al., 2016
Gammarus daiberi Bousfield, 1969	California (San Fransisco Bay & Delta) & NY (Hudson River), USA	N America	Toft et al., 2002; Mills et al., 1996; https://invasions.si.edu/nemesis/calnemo/SpeciesSummary.jsp?TSN=93779
Gammarus lacustris G.O. Sars, 1864	Colorado River (Texas)	N America	Haden et al., 1999
Gammarus pulex Linnaeus, 1758	Northern Ireland, Isle of Man	Eurasia	Truhlar et al., 2015; MacNeil, 2019
Gammarus roeselii Gervais, 1835	eastern, central & western Europe, Ticino River	Eurasia	Copilaş-Ciocianu et al., 2020; Paganelli et al., 2016
Gammarus tigrinus Sexton, 1939	Great Lakes- St. Lawrence River; British waters & Northern Ireland (Lough Neagh), intentional release into River Weser (Germany), Netherlands,river systems of W Europe, Baltic Sea (Szczecin Lagoon, Puck Bay, Vistula Lagoon, Gulf of Riga, Finnish coast, Klaipeda, Curnian Lagoon, Russia, Denmark)	Baltic Sea, North Sea, Great Lakes-St. Lawrence River, Eurasia	Daunys & Zettler, 2006; Paiva et al., 2018; Rewicz et al., 2019
Gammarus varsoviensis Jazdzewski, 1975	Central European plains belonging to Baltic basin (Daugavas, Nemunas, Vistula, Oder systems) and North Sea basin (Elbe right tributaries)	Eurasia	Grabowski et al., 2012a; Grabowski et al., 2012b
Gmelina costata G.O. Sars, 1894	Ukraine freshwaters	Eurasia	Alexandrov et al., 2007
Kuzmelina kusnezowi (Sowinsky, 1894)	Ukraine freshwaters, Danube?	Eurasia`	Alexandrov et al., 2007; Borza et al., 2017
Lanceogammarus andrussowi (G.O. Sars, 1896)	Ukraine freshwaters, Dnieper resevoirs, Bulgaria	Eurasia`	Alexandrov et al., 2007; Grabowski & Pesic, 2007; Grigorovic et al., 2002
Iphigenella shablensis Carausu, 1943	Volga delta, Caspian Sea, upper Dnieper (Chernobyl)	Ponto- Caspian, Eurasia	Grigorovic et al., 2002; Grigorovic et al., 2003; Protasov & Silaeva, 2010
Gmelinoides fasciatus (Stebbing, 1899)	Baltic Sea, Volga river, from eastern Siberia & Amur River basin to European part of Russia (central Moscow to Gulf of Finland), artificially introduced into lakes & reservoirs in Asian & European parts of USSR	Eurasia, Baltic Sea	Timm, 2016; Berezina et al., 2013; Sidorov et al., 2013; Schletterer & Kuzovlev, 2012
Micruropus possolskii Sowinsky, 1915	44 water bodies of Russia, Kazakhstan, Central Asia (Novosibrisk res., Bukhtarma res., Gor'kovskoe res., Ob River, delta of Selenga River, res. Of Volga & Ural river basins)	Eurasia	Barbashova et al., 2013; Matafonov & Bazova, 2014; Yanygina, 2017
Obesogammarus crassus (Sars G.O., 1894)	Belarus, Baltic Sea (Gulf of Gdansk, Gulf of Riga, Vistula Lagoon & delta, Curonian Lagoon, Szczecin Lagoon, Rugia), Poland (lowest part of Oder), Russia (Nemunas river), Lithuanian lakes & reservoirs, central European waters, Elbe (Germany)	Eurasia, Baltic Sea	Arbačiauskas et al., 2010; Berezina, 2007; Grabowski et al., 2007a; Dobrzycka- Krahel et al., 2016; Dobrzycka- Krahel et al., 2019; Konopacka et al., 2014; Meßner & Zettler, 2018; Rachalewski et al., 2013
Obesogammarus obesus (Sars G.O., 1894)	Danube (18-2362 km), Amsterdam- Rhine canal/ Rhine delta, Germany: central Rhine	Eurasia	Borza et al., 2018; Boonstra et al., 2016
Pontogammarus maeoticus (Sovinskij 1894)	Turkey freshwaters	Eurasia	Casties et al., 2019; Paiva et al., 2018
Pontogammarus robustoides (Sars, 1894)	lakes on Dnieper, Nemunas & Daugana rivers, spread along Baltic Sea (Kanuas Reservoir on Neman river, north Lithuanian coast, lower reaches/mouths of Latvian rivers, Curonian Lagoon, Gulf of Riga, Gulf of Finland, Gulf of Gdansk), Russia: Lake Ladoga, aquatic systems NW, Poland: Masurian lakes, Oder estuary, Vistula lagoon & delta, Germany: Peene River & several watercourses, Netherlands, Hungary…	Eurasia, Baltic Sea	Csabai et al., 2020
Turcogammarus aralensis (Uljanin, 1875)	Kazakhstan (Zhem River), Ukraine (Kaunas & Kiev Reservoirs), Danube?	Eurasia	Copilaș-Ciocianu & Arbačiauskas, 2018; Borza et al., 2017; Semenchenko et al., 2018

## Sheet: Habitat
Habitat	Group			Freshwater	Salt-tolerant	Marine
Marine	Alien		Alien	8	18	1	27
Freshwater	Alien		Non-alien	724	38	95	857
Freshwater	Alien			732	56	96	884
Freshwater	Alien
Freshwater	Alien
Freshwater	Alien
Freshwater	Alien
Freshwater	Alien
Freshwater	Alien
Salt-tolerant	Alien
Salt-tolerant	Alien
Salt-tolerant	Alien
Salt-tolerant	Alien
Salt-tolerant	Alien
Salt-tolerant	Alien
Salt-tolerant	Alien
Salt-tolerant	Alien
Salt-tolerant	Alien
Salt-tolerant	Alien
Salt-tolerant	Alien
Salt-tolerant	Alien
Salt-tolerant	Alien
Salt-tolerant	Alien
Salt-tolerant	Alien
Salt-tolerant	Alien
Salt-tolerant	Alien
Salt-tolerant	Alien
Marine	Non-alien
Marine	Non-alien
Marine	Non-alien
Marine	Non-alien
Marine	Non-alien
Marine	Non-alien
Marine	Non-alien
Marine	Non-alien
Marine	Non-alien
Marine	Non-alien
Marine	Non-alien
Marine	Non-alien
Marine	Non-alien
Marine	Non-alien
Marine	Non-alien
Marine	Non-alien
Marine	Non-alien
Marine	Non-alien
Marine	Non-alien
Marine	Non-alien
Marine	Non-alien
Marine	Non-alien
Marine	Non-alien
Marine	Non-alien
Marine	Non-alien
Marine	Non-alien
Marine	Non-alien
Marine	Non-alien
Marine	Non-alien
Marine	Non-alien
Marine	Non-alien
Marine	Non-alien
Marine	Non-alien
Marine	Non-alien
Marine	Non-alien
Marine	Non-alien
Marine	Non-alien
Marine	Non-alien
Marine	Non-alien
Marine	Non-alien
Marine	Non-alien
Marine	Non-alien
Marine	Non-alien
Marine	Non-alien
Marine	Non-alien
Marine	Non-alien
Marine	Non-alien
Marine	Non-alien
Marine	Non-alien
Marine	Non-alien
Marine	Non-alien
Marine	Non-alien
Marine	Non-alien
Marine	Non-alien
Marine	Non-alien
Marine	Non-alien
Marine	Non-alien
Marine	Non-alien
Marine	Non-alien
Marine	Non-alien
Marine	Non-alien
Marine	Non-alien
Marine	Non-alien
Marine	Non-alien
Marine	Non-alien
Marine	Non-alien
Marine	Non-alien
Marine	Non-alien
Marine	Non-alien
Marine	Non-alien
Marine	Non-alien
Marine	Non-alien
Marine	Non-alien
Marine	Non-alien
Marine	Non-alien
Marine	Non-alien
Marine	Non-alien
Marine	Non-alien
Marine	Non-alien
Marine	Non-alien
Marine	Non-alien
Marine	Non-alien
Marine	Non-alien
Marine	Non-alien
Marine	Non-alien
Marine	Non-alien
Marine	Non-alien
Marine	Non-alien
Marine	Non-alien
Marine	Non-alien
Marine	Non-alien
Marine	Non-alien
Marine	Non-alien
Marine	Non-alien
Marine	Non-alien
Freshwater	Non-alien
Freshwater	Non-alien
Freshwater	Non-alien
Freshwater	Non-alien
Freshwater	Non-alien
Freshwater	Non-alien
Freshwater	Non-alien
Freshwater	Non-alien
Freshwater	Non-alien
Freshwater	Non-alien
Freshwater	Non-alien
Freshwater	Non-alien
Freshwater	Non-alien
Freshwater	Non-alien
Freshwater	Non-alien
Freshwater	Non-alien
Freshwater	Non-alien
Freshwater	Non-alien
Freshwater	Non-alien
Freshwater	Non-alien
Freshwater	Non-alien
Freshwater	Non-alien
Freshwater	Non-alien
Freshwater	Non-alien
Freshwater	Non-alien
Freshwater	Non-alien
Freshwater	Non-alien
Freshwater	Non-alien
Freshwater	Non-alien
Freshwater	Non-alien
Freshwater	Non-alien
Freshwater	Non-alien
Freshwater	Non-alien
Freshwater	Non-alien
Freshwater	Non-alien
Freshwater	Non-alien
Freshwater	Non-alien
Freshwater	Non-alien
Freshwater	Non-alien
Freshwater	Non-alien
Freshwater	Non-alien
Freshwater	Non-alien
Freshwater	Non-alien
Freshwater	Non-alien
Freshwater	Non-alien
Freshwater	Non-alien
Freshwater	Non-alien
Freshwater	Non-alien
Freshwater	Non-alien
Freshwater	Non-alien
Freshwater	Non-alien
Freshwater	Non-alien
Freshwater	Non-alien
Freshwater	Non-alien
Freshwater	Non-alien
Freshwater	Non-alien
Freshwater	Non-alien
Freshwater	Non-alien
Freshwater	Non-alien
Freshwater	Non-alien
Freshwater	Non-alien
Freshwater	Non-alien
Freshwater	Non-alien
Freshwater	Non-alien
Freshwater	Non-alien
Freshwater	Non-alien
Freshwater	Non-alien
Freshwater	Non-alien
Freshwater	Non-alien
Freshwater	Non-alien
Freshwater	Non-alien
Freshwater	Non-alien
Freshwater	Non-alien
Freshwater	Non-alien
Freshwater	Non-alien
Freshwater	Non-alien
Freshwater	Non-alien
Freshwater	Non-alien
Freshwater	Non-alien
Freshwater	Non-alien
Freshwater	Non-alien
Freshwater	Non-alien
Freshwater	Non-alien
Freshwater	Non-alien
Freshwater	Non-alien
Freshwater	Non-alien
Freshwater	Non-alien
Freshwater	Non-alien
Freshwater	Non-alien
Freshwater	Non-alien
Freshwater	Non-alien
Freshwater	Non-alien
Freshwater	Non-alien
Freshwater	Non-alien
Freshwater	Non-alien
Freshwater	Non-alien
Freshwater	Non-alien
Freshwater	Non-alien
Freshwater	Non-alien
Freshwater	Non-alien
Freshwater	Non-alien
Freshwater	Non-alien
Freshwater	Non-alien
Freshwater	Non-alien
Freshwater	Non-alien
Freshwater	Non-alien
Freshwater	Non-alien
Freshwater	Non-alien
Freshwater	Non-alien
Freshwater	Non-alien
Freshwater	Non-alien
Freshwater	Non-alien
Freshwater	Non-alien
Freshwater	Non-alien
Freshwater	Non-alien
Freshwater	Non-alien
Freshwater	Non-alien
Freshwater	Non-alien
Freshwater	Non-alien
Freshwater	Non-alien
Freshwater	Non-alien
Freshwater	Non-alien
Freshwater	Non-alien
Freshwater	Non-alien
Freshwater	Non-alien
Freshwater	Non-alien
Freshwater	Non-alien
Freshwater	Non-alien
Freshwater	Non-alien
Freshwater	Non-alien
Freshwater	Non-alien
Freshwater	Non-alien
Freshwater	Non-alien
Freshwater	Non-alien
Freshwater	Non-alien
Freshwater	Non-alien
Freshwater	Non-alien
Freshwater	Non-alien
Freshwater	Non-alien
Freshwater	Non-alien
Freshwater	Non-alien
Freshwater	Non-alien
Freshwater	Non-alien
Freshwater	Non-alien
Freshwater	Non-alien
Freshwater	Non-alien
Freshwater	Non-alien
Freshwater	Non-alien
Freshwater	Non-alien
Freshwater	Non-alien
Freshwater	Non-alien
Freshwater	Non-alien
Freshwater	Non-alien
Freshwater	Non-alien
Freshwater	Non-alien
Freshwater	Non-alien
Freshwater	Non-alien
Freshwater	Non-alien
Freshwater	Non-alien
Freshwater	Non-alien
Freshwater	Non-alien
Freshwater	Non-alien
Freshwater	Non-alien
Freshwater	Non-alien
Freshwater	Non-alien
Freshwater	Non-alien
Freshwater	Non-alien
Freshwater	Non-alien
Freshwater	Non-alien
Freshwater	Non-alien
Freshwater	Non-alien
Freshwater	Non-alien
Freshwater	Non-alien
Freshwater	Non-alien
Freshwater	Non-alien
Freshwater	Non-alien
Freshwater	Non-alien
Freshwater	Non-alien
Freshwater	Non-alien
Freshwater	Non-alien
Freshwater	Non-alien
Freshwater	Non-alien
Freshwater	Non-alien
Freshwater	Non-alien
Freshwater	Non-alien
Freshwater	Non-alien
Freshwater	Non-alien
Freshwater	Non-alien
Freshwater	Non-alien
Freshwater	Non-alien
Freshwater	Non-alien
Freshwater	Non-alien
Freshwater	Non-alien
Freshwater	Non-alien
Freshwater	Non-alien
Freshwater	Non-alien
Freshwater	Non-alien
Freshwater	Non-alien
Freshwater	Non-alien
Freshwater	Non-alien
Freshwater	Non-alien
Freshwater	Non-alien
Freshwater	Non-alien
Freshwater	Non-alien
Freshwater	Non-alien
Freshwater	Non-alien
Freshwater	Non-alien
Freshwater	Non-alien
Freshwater	Non-alien
Freshwater	Non-alien
Freshwater	Non-alien
Freshwater	Non-alien
Freshwater	Non-alien
Freshwater	Non-alien
Freshwater	Non-alien
Freshwater	Non-alien
Freshwater	Non-alien
Freshwater	Non-alien
Freshwater	Non-alien
Freshwater	Non-alien
Freshwater	Non-alien
Freshwater	Non-alien
Freshwater	Non-alien
Freshwater	Non-alien
Freshwater	Non-alien
Freshwater	Non-alien
Freshwater	Non-alien
Freshwater	Non-alien
Freshwater	Non-alien
Freshwater	Non-alien
Freshwater	Non-alien
Freshwater	Non-alien
Freshwater	Non-alien
Freshwater	Non-alien
Freshwater	Non-alien
Freshwater	Non-alien
Freshwater	Non-alien
Freshwater	Non-alien
Freshwater	Non-alien
Freshwater	Non-alien
Freshwater	Non-alien
Freshwater	Non-alien
Freshwater	Non-alien
Freshwater	Non-alien
Freshwater	Non-alien
Freshwater	Non-alien
Freshwater	Non-alien
Freshwater	Non-alien
Freshwater	Non-alien
Freshwater	Non-alien
Freshwater	Non-alien
Freshwater	Non-alien
Freshwater	Non-alien
Freshwater	Non-alien
Freshwater	Non-alien
Freshwater	Non-alien
Freshwater	Non-alien
Freshwater	Non-alien
Freshwater	Non-alien
Freshwater	Non-alien
Freshwater	Non-alien
Freshwater	Non-alien
Freshwater	Non-alien
Freshwater	Non-alien
Freshwater	Non-alien
Freshwater	Non-alien
Freshwater	Non-alien
Freshwater	Non-alien
Freshwater	Non-alien
Freshwater	Non-alien
Freshwater	Non-alien
Freshwater	Non-alien
Freshwater	Non-alien
Freshwater	Non-alien
Freshwater	Non-alien
Freshwater	Non-alien
Freshwater	Non-alien
Freshwater	Non-alien
Freshwater	Non-alien
Freshwater	Non-alien
Freshwater	Non-alien
Freshwater	Non-alien
Freshwater	Non-alien
Freshwater	Non-alien
Freshwater	Non-alien
Freshwater	Non-alien
Freshwater	Non-alien
Freshwater	Non-alien
Freshwater	Non-alien
Freshwater	Non-alien
Freshwater	Non-alien
Freshwater	Non-alien
Freshwater	Non-alien
Freshwater	Non-alien
Freshwater	Non-alien
Freshwater	Non-alien
Freshwater	Non-alien
Freshwater	Non-alien
Freshwater	Non-alien
Freshwater	Non-alien
Freshwater	Non-alien
Freshwater	Non-alien
Freshwater	Non-alien
Freshwater	Non-alien
Freshwater	Non-alien
Freshwater	Non-alien
Freshwater	Non-alien
Freshwater	Non-alien
Freshwater	Non-alien
Freshwater	Non-alien
Freshwater	Non-alien
Freshwater	Non-alien
Freshwater	Non-alien
Freshwater	Non-alien
Freshwater	Non-alien
Freshwater	Non-alien
Freshwater	Non-alien
Freshwater	Non-alien
Freshwater	Non-alien
Freshwater	Non-alien
Freshwater	Non-alien
Freshwater	Non-alien
Freshwater	Non-alien
Freshwater	Non-alien
Freshwater	Non-alien
Freshwater	Non-alien
Freshwater	Non-alien
Freshwater	Non-alien
Freshwater	Non-alien
Freshwater	Non-alien
Freshwater	Non-alien
Freshwater	Non-alien
Freshwater	Non-alien
Freshwater	Non-alien
Freshwater	Non-alien
Freshwater	Non-alien
Freshwater	Non-alien
Freshwater	Non-alien
Freshwater	Non-alien
Freshwater	Non-alien
Freshwater	Non-alien
Freshwater	Non-alien
Freshwater	Non-alien
Freshwater	Non-alien
Freshwater	Non-alien
Freshwater	Non-alien
Freshwater	Non-alien
Freshwater	Non-alien
Freshwater	Non-alien
Freshwater	Non-alien
Freshwater	Non-alien
Freshwater	Non-alien
Freshwater	Non-alien
Freshwater	Non-alien
Freshwater	Non-alien
Freshwater	Non-alien
Freshwater	Non-alien
Freshwater	Non-alien
Freshwater	Non-alien
Freshwater	Non-alien
Freshwater	Non-alien
Freshwater	Non-alien
Freshwater	Non-alien
Freshwater	Non-alien
Freshwater	Non-alien
Freshwater	Non-alien
Freshwater	Non-alien
Freshwater	Non-alien
Freshwater	Non-alien
Freshwater	Non-alien
Freshwater	Non-alien
Freshwater	Non-alien
Freshwater	Non-alien
Freshwater	Non-alien
Freshwater	Non-alien
Freshwater	Non-alien
Freshwater	Non-alien
Freshwater	Non-alien
Freshwater	Non-alien
Freshwater	Non-alien
Freshwater	Non-alien
Freshwater	Non-alien
Freshwater	Non-alien
Freshwater	Non-alien
Freshwater	Non-alien
Freshwater	Non-alien
Freshwater	Non-alien
Freshwater	Non-alien
Freshwater	Non-alien
Freshwater	Non-alien
Freshwater	Non-alien
Freshwater	Non-alien
Freshwater	Non-alien
Freshwater	Non-alien
Freshwater	Non-alien
Freshwater	Non-alien
Freshwater	Non-alien
Freshwater	Non-alien
Freshwater	Non-alien
Freshwater	Non-alien
Freshwater	Non-alien
Freshwater	Non-alien
Freshwater	Non-alien
Freshwater	Non-alien
Freshwater	Non-alien
Freshwater	Non-alien
Freshwater	Non-alien
Freshwater	Non-alien
Freshwater	Non-alien
Freshwater	Non-alien
Freshwater	Non-alien
Freshwater	Non-alien
Freshwater	Non-alien
Freshwater	Non-alien
Freshwater	Non-alien
Freshwater	Non-alien
Freshwater	Non-alien
Freshwater	Non-alien
Freshwater	Non-alien
Freshwater	Non-alien
Freshwater	Non-alien
Freshwater	Non-alien
Freshwater	Non-alien
Freshwater	Non-alien
Freshwater	Non-alien
Freshwater	Non-alien
Freshwater	Non-alien
Freshwater	Non-alien
Freshwater	Non-alien
Freshwater	Non-alien
Freshwater	Non-alien
Freshwater	Non-alien
Freshwater	Non-alien
Freshwater	Non-alien
Freshwater	Non-alien
Freshwater	Non-alien
Freshwater	Non-alien
Freshwater	Non-alien
Freshwater	Non-alien
Freshwater	Non-alien
Freshwater	Non-alien
Freshwater	Non-alien
Freshwater	Non-alien
Freshwater	Non-alien
Freshwater	Non-alien
Freshwater	Non-alien
Freshwater	Non-alien
Freshwater	Non-alien
Freshwater	Non-alien
Freshwater	Non-alien
Freshwater	Non-alien
Freshwater	Non-alien
Freshwater	Non-alien
Freshwater	Non-alien
Freshwater	Non-alien
Freshwater	Non-alien
Freshwater	Non-alien
Freshwater	Non-alien
Freshwater	Non-alien
Freshwater	Non-alien
Freshwater	Non-alien
Freshwater	Non-alien
Freshwater	Non-alien
Freshwater	Non-alien
Freshwater	Non-alien
Freshwater	Non-alien
Freshwater	Non-alien
Freshwater	Non-alien
Freshwater	Non-alien
Freshwater	Non-alien
Freshwater	Non-alien
Freshwater	Non-alien
Freshwater	Non-alien
Freshwater	Non-alien
Freshwater	Non-alien
Freshwater	Non-alien
Freshwater	Non-alien
Freshwater	Non-alien
Freshwater	Non-alien
Freshwater	Non-alien
Freshwater	Non-alien
Freshwater	Non-alien
Freshwater	Non-alien
Freshwater	Non-alien
Freshwater	Non-alien
Freshwater	Non-alien
Freshwater	Non-alien
Freshwater	Non-alien
Freshwater	Non-alien
Freshwater	Non-alien
Freshwater	Non-alien
Freshwater	Non-alien
Freshwater	Non-alien
Freshwater	Non-alien
Freshwater	Non-alien
Freshwater	Non-alien
Freshwater	Non-alien
Freshwater	Non-alien
Freshwater	Non-alien
Freshwater	Non-alien
Freshwater	Non-alien
Freshwater	Non-alien
Freshwater	Non-alien
Freshwater	Non-alien
Freshwater	Non-alien
Freshwater	Non-alien
Freshwater	Non-alien
Freshwater	Non-alien
Freshwater	Non-alien
Freshwater	Non-alien
Freshwater	Non-alien
Freshwater	Non-alien
Freshwater	Non-alien
Freshwater	Non-alien
Freshwater	Non-alien
Freshwater	Non-alien
Freshwater	Non-alien
Freshwater	Non-alien
Freshwater	Non-alien
Freshwater	Non-alien
Freshwater	Non-alien
Freshwater	Non-alien
Freshwater	Non-alien
Freshwater	Non-alien
Freshwater	Non-alien
Freshwater	Non-alien
Freshwater	Non-alien
Freshwater	Non-alien
Freshwater	Non-alien
Freshwater	Non-alien
Freshwater	Non-alien
Freshwater	Non-alien
Freshwater	Non-alien
Freshwater	Non-alien
Freshwater	Non-alien
Freshwater	Non-alien
Freshwater	Non-alien
Freshwater	Non-alien
Freshwater	Non-alien
Freshwater	Non-alien
Freshwater	Non-alien
Freshwater	Non-alien
Freshwater	Non-alien
Freshwater	Non-alien
Freshwater	Non-alien
Freshwater	Non-alien
Freshwater	Non-alien
Freshwater	Non-alien
Freshwater	Non-alien
Freshwater	Non-alien
Freshwater	Non-alien
Freshwater	Non-alien
Freshwater	Non-alien
Freshwater	Non-alien
Freshwater	Non-alien
Freshwater	Non-alien
Freshwater	Non-alien
Freshwater	Non-alien
Freshwater	Non-alien
Freshwater	Non-alien
Freshwater	Non-alien
Freshwater	Non-alien
Freshwater	Non-alien
Freshwater	Non-alien
Freshwater	Non-alien
Freshwater	Non-alien
Freshwater	Non-alien
Freshwater	Non-alien
Freshwater	Non-alien
Freshwater	Non-alien
Freshwater	Non-alien
Freshwater	Non-alien
Freshwater	Non-alien
Freshwater	Non-alien
Freshwater	Non-alien
Freshwater	Non-alien
Freshwater	Non-alien
Freshwater	Non-alien
Freshwater	Non-alien
Freshwater	Non-alien
Freshwater	Non-alien
Freshwater	Non-alien
Freshwater	Non-alien
Freshwater	Non-alien
Freshwater	Non-alien
Freshwater	Non-alien
Freshwater	Non-alien
Freshwater	Non-alien
Freshwater	Non-alien
Freshwater	Non-alien
Freshwater	Non-alien
Freshwater	Non-alien
Freshwater	Non-alien
Freshwater	Non-alien
Freshwater	Non-alien
Freshwater	Non-alien
Freshwater	Non-alien
Freshwater	Non-alien
Freshwater	Non-alien
Freshwater	Non-alien
Freshwater	Non-alien
Freshwater	Non-alien
Freshwater	Non-alien
Freshwater	Non-alien
Freshwater	Non-alien
Freshwater	Non-alien
Freshwater	Non-alien
Freshwater	Non-alien
Freshwater	Non-alien
Freshwater	Non-alien
Freshwater	Non-alien
Freshwater	Non-alien
Freshwater	Non-alien
Freshwater	Non-alien
Freshwater	Non-alien
Freshwater	Non-alien
Freshwater	Non-alien
Freshwater	Non-alien
Freshwater	Non-alien
Freshwater	Non-alien
Freshwater	Non-alien
Freshwater	Non-alien
Freshwater	Non-alien
Freshwater	Non-alien
Freshwater	Non-alien
Freshwater	Non-alien
Freshwater	Non-alien
Freshwater	Non-alien
Freshwater	Non-alien
Freshwater	Non-alien
Freshwater	Non-alien
Freshwater	Non-alien
Freshwater	Non-alien
Freshwater	Non-alien
Freshwater	Non-alien
Freshwater	Non-alien
Freshwater	Non-alien
Freshwater	Non-alien
Freshwater	Non-alien
Freshwater	Non-alien
Freshwater	Non-alien
Freshwater	Non-alien
Freshwater	Non-alien
Freshwater	Non-alien
Freshwater	Non-alien
Freshwater	Non-alien
Freshwater	Non-alien
Freshwater	Non-alien
Freshwater	Non-alien
Freshwater	Non-alien
Freshwater	Non-alien
Freshwater	Non-alien
Freshwater	Non-alien
Freshwater	Non-alien
Freshwater	Non-alien
Freshwater	Non-alien
Freshwater	Non-alien
Freshwater	Non-alien
Freshwater	Non-alien
Freshwater	Non-alien
Freshwater	Non-alien
Freshwater	Non-alien
Freshwater	Non-alien
Freshwater	Non-alien
Freshwater	Non-alien
Freshwater	Non-alien
Freshwater	Non-alien
Freshwater	Non-alien
Freshwater	Non-alien
Freshwater	Non-alien
Freshwater	Non-alien
Freshwater	Non-alien
Freshwater	Non-alien
Freshwater	Non-alien
Freshwater	Non-alien
Freshwater	Non-alien
Freshwater	Non-alien
Freshwater	Non-alien
Freshwater	Non-alien
Freshwater	Non-alien
Freshwater	Non-alien
Freshwater	Non-alien
Freshwater	Non-alien
Freshwater	Non-alien
Freshwater	Non-alien
Freshwater	Non-alien
Freshwater	Non-alien
Freshwater	Non-alien
Freshwater	Non-alien
Freshwater	Non-alien
Freshwater	Non-alien
Freshwater	Non-alien
Freshwater	Non-alien
Freshwater	Non-alien
Freshwater	Non-alien
Freshwater	Non-alien
Freshwater	Non-alien
Freshwater	Non-alien
Freshwater	Non-alien
Freshwater	Non-alien
Freshwater	Non-alien
Freshwater	Non-alien
Freshwater	Non-alien
Freshwater	Non-alien
Freshwater	Non-alien
Freshwater	Non-alien
Freshwater	Non-alien
Freshwater	Non-alien
Freshwater	Non-alien
Freshwater	Non-alien
Freshwater	Non-alien
Freshwater	Non-alien
Freshwater	Non-alien
Freshwater	Non-alien
Freshwater	Non-alien
Freshwater	Non-alien
Freshwater	Non-alien
Freshwater	Non-alien
Freshwater	Non-alien
Freshwater	Non-alien
Freshwater	Non-alien
Freshwater	Non-alien
Freshwater	Non-alien
Freshwater	Non-alien
Salt-tolerant	Non-alien
Salt-tolerant	Non-alien
Salt-tolerant	Non-alien
Salt-tolerant	Non-alien
Salt-tolerant	Non-alien
Salt-tolerant	Non-alien
Salt-tolerant	Non-alien
Salt-tolerant	Non-alien
Salt-tolerant	Non-alien
Salt-tolerant	Non-alien
Salt-tolerant	Non-alien
Salt-tolerant	Non-alien
Salt-tolerant	Non-alien
Salt-tolerant	Non-alien
Salt-tolerant	Non-alien
Salt-tolerant	Non-alien
Salt-tolerant	Non-alien
Salt-tolerant	Non-alien
Salt-tolerant	Non-alien
Salt-tolerant	Non-alien
Salt-tolerant	Non-alien
Salt-tolerant	Non-alien
Salt-tolerant	Non-alien
Salt-tolerant	Non-alien
Salt-tolerant	Non-alien
Salt-tolerant	Non-alien
Salt-tolerant	Non-alien
Salt-tolerant	Non-alien
Salt-tolerant	Non-alien
Salt-tolerant	Non-alien
Salt-tolerant	Non-alien
Salt-tolerant	Non-alien
Salt-tolerant	Non-alien
Salt-tolerant	Non-alien
Salt-tolerant	Non-alien
Salt-tolerant	Non-alien
Salt-tolerant	Non-alien
Salt-tolerant	Non-alien

## Sheet: Regions
Region	Group			Ponto-Caspian	Other
Other	Non-alien		Alien	18	9	27
Other	Non-alien		Non-alien	71	782	853
Other	Non-alien			89	791	880
Other	Non-alien
Other	Non-alien
Other	Non-alien
Other	Non-alien
Other	Non-alien
Other	Non-alien
Other	Non-alien
Other	Non-alien
Other	Non-alien
Other	Non-alien
Other	Non-alien
Other	Non-alien
Other	Non-alien
Other	Non-alien
Other	Non-alien
Other	Non-alien
Other	Non-alien
Other	Non-alien
Other	Non-alien
Other	Non-alien
Other	Non-alien
Other	Non-alien
Other	Non-alien
Other	Non-alien
Other	Non-alien
Other	Non-alien
Other	Non-alien
Other	Non-alien
Other	Non-alien
Other	Non-alien
Other	Non-alien
Other	Non-alien
Other	Non-alien
Other	Non-alien
Other	Non-alien
Other	Non-alien
Other	Non-alien
Other	Non-alien
Other	Non-alien
Other	Non-alien
Other	Non-alien
Other	Non-alien
Other	Non-alien
Other	Non-alien
Other	Non-alien
Other	Non-alien
Other	Non-alien
Other	Non-alien
Other	Non-alien
Other	Non-alien
Other	Non-alien
Other	Non-alien
Other	Non-alien
Other	Non-alien
Other	Non-alien
Other	Non-alien
Other	Non-alien
Other	Non-alien
Other	Non-alien
Other	Non-alien
Other	Non-alien
Other	Non-alien
Other	Non-alien
Other	Non-alien
Other	Non-alien
Other	Non-alien
Other	Non-alien
Other	Non-alien
Other	Non-alien
Other	Non-alien
Other	Non-alien
Other	Non-alien
Other	Non-alien
Other	Non-alien
Other	Non-alien
Other	Non-alien
Other	Non-alien
Other	Non-alien
Other	Non-alien
Other	Non-alien
Other	Non-alien
Other	Non-alien
Other	Non-alien
Other	Non-alien
Other	Non-alien
Other	Non-alien
Other	Non-alien
Other	Non-alien
Other	Non-alien
Other	Non-alien
Other	Non-alien
Other	Non-alien
Other	Non-alien
Other	Non-alien
Other	Non-alien
Other	Non-alien
Other	Non-alien
Other	Non-alien
Other	Non-alien
Other	Non-alien
Other	Non-alien
Other	Non-alien
Other	Non-alien
Other	Non-alien
Other	Non-alien
Other	Non-alien
Other	Non-alien
Other	Non-alien
Other	Non-alien
Other	Non-alien
Other	Non-alien
Other	Non-alien
Other	Non-alien
Other	Non-alien
Other	Non-alien
Other	Non-alien
Other	Non-alien
Other	Non-alien
Other	Non-alien
Other	Non-alien
Other	Non-alien
Other	Non-alien
Other	Non-alien
Other	Non-alien
Other	Non-alien
Other	Non-alien
Other	Non-alien
Other	Non-alien
Other	Non-alien
Other	Non-alien
Other	Non-alien
Other	Non-alien
Other	Non-alien
Other	Non-alien
Other	Non-alien
Other	Non-alien
Other	Non-alien
Other	Non-alien
Other	Non-alien
Other	Non-alien
Other	Non-alien
Other	Non-alien
Other	Non-alien
Other	Non-alien
Other	Non-alien
Other	Non-alien
Other	Non-alien
Other	Non-alien
Other	Non-alien
Other	Non-alien
Other	Non-alien
Other	Non-alien
Other	Non-alien
Other	Non-alien
Other	Non-alien
Other	Non-alien
Other	Non-alien
Other	Non-alien
Other	Non-alien
Other	Non-alien
Other	Non-alien
Other	Non-alien
Other	Non-alien
Other	Non-alien
Other	Non-alien
Other	Non-alien
Other	Non-alien
Other	Non-alien
Other	Non-alien
Other	Non-alien
Other	Non-alien
Other	Non-alien
Other	Non-alien
Other	Non-alien
Other	Non-alien
Other	Non-alien
Other	Non-alien
Other	Non-alien
Other	Non-alien
Other	Non-alien
Other	Non-alien
Other	Non-alien
Other	Non-alien
Other	Non-alien
Other	Non-alien
Other	Non-alien
Other	Non-alien
Other	Non-alien
Other	Non-alien
Other	Non-alien
Other	Non-alien
Other	Non-alien
Other	Non-alien
Other	Non-alien
Other	Non-alien
Other	Non-alien
Other	Non-alien
Other	Non-alien
Other	Non-alien
Other	Non-alien
Other	Non-alien
Other	Non-alien
Other	Non-alien
Other	Non-alien
Other	Non-alien
Ponto-Caspian	Non-alien
Ponto-Caspian	Non-alien
Ponto-Caspian	Non-alien
Ponto-Caspian	Non-alien
Other	Non-alien
Other	Non-alien
Other	Non-alien
Other	Non-alien
Other	Non-alien
Other	Non-alien
Other	Non-alien
Other	Non-alien
Other	Non-alien
Other	Non-alien
Other	Non-alien
Other	Non-alien
Other	Non-alien
Other	Non-alien
Other	Non-alien
Other	Non-alien
Other	Non-alien
Other	Non-alien
Other	Non-alien
Other	Non-alien
Other	Non-alien
Other	Non-alien
Other	Non-alien
Other	Non-alien
Other	Non-alien
Other	Non-alien
Other	Non-alien
Other	Non-alien
Other	Non-alien
Other	Non-alien
Other	Non-alien
Other	Non-alien
Other	Non-alien
Other	Non-alien
Other	Non-alien
Other	Non-alien
Other	Non-alien
Other	Non-alien
Other	Non-alien
Other	Non-alien
Other	Non-alien
Other	Non-alien
Other	Non-alien
Other	Non-alien
Other	Non-alien
Other	Non-alien
Other	Non-alien
Other	Non-alien
Other	Non-alien
Other	Non-alien
Other	Non-alien
Other	Non-alien
Other	Non-alien
Other	Non-alien
Other	Non-alien
Other	Non-alien
Other	Non-alien
Other	Non-alien
Other	Non-alien
Other	Non-alien
Other	Non-alien
Other	Non-alien
Other	Non-alien
Other	Non-alien
Other	Non-alien
Other	Non-alien
Other	Non-alien
Other	Non-alien
Other	Non-alien
Other	Non-alien
Other	Non-alien
Other	Non-alien
Other	Non-alien
Other	Non-alien
Other	Non-alien
Other	Non-alien
Other	Non-alien
Other	Non-alien
Other	Non-alien
Other	Non-alien
Other	Non-alien
Other	Non-alien
Other	Non-alien
Other	Non-alien
Other	Non-alien
Other	Non-alien
Other	Non-alien
Other	Non-alien
Other	Non-alien
Other	Non-alien
Other	Non-alien
Other	Non-alien
Other	Non-alien
Other	Non-alien
Other	Non-alien
Other	Non-alien
Other	Non-alien
Other	Non-alien
Other	Non-alien
Other	Non-alien
Other	Non-alien
Other	Non-alien
Other	Non-alien
Other	Non-alien
Other	Non-alien
Other	Non-alien
Other	Non-alien
Other	Non-alien
Other	Non-alien
Other	Non-alien
Other	Non-alien
Other	Non-alien
Other	Non-alien
Other	Non-alien
Other	Non-alien
Other	Non-alien
Other	Non-alien
Other	Non-alien
Other	Non-alien
Other	Non-alien
Other	Non-alien
Other	Non-alien
Other	Non-alien
Other	Non-alien
Other	Non-alien
Other	Non-alien
Other	Non-alien
Other	Non-alien
Other	Non-alien
Other	Non-alien
Other	Non-alien
Other	Non-alien
Other	Non-alien
Other	Non-alien
Other	Non-alien
Other	Non-alien
Other	Non-alien
Other	Non-alien
Other	Non-alien
Other	Non-alien
Other	Non-alien
Other	Non-alien
Other	Non-alien
Other	Non-alien
Other	Non-alien
Other	Non-alien
Other	Non-alien
Other	Non-alien
Other	Non-alien
Other	Non-alien
Other	Non-alien
Other	Non-alien
Other	Non-alien
Other	Non-alien
Other	Non-alien
Other	Non-alien
Other	Non-alien
Ponto-Caspian	Non-alien
Other	Non-alien
Other	Non-alien
Other	Non-alien
Other	Non-alien
Other	Non-alien
Other	Non-alien
Other	Non-alien
Other	Non-alien
Other	Non-alien
Other	Non-alien
Other	Non-alien
Other	Non-alien
Other	Non-alien
Other	Non-alien
Other	Non-alien
Other	Non-alien
Other	Non-alien
Other	Non-alien
Other	Non-alien
Other	Non-alien
Other	Non-alien
Other	Non-alien
Other	Non-alien
Other	Non-alien
Other	Non-alien
Other	Non-alien
Other	Non-alien
Other	Non-alien
Other	Non-alien
Other	Non-alien
Other	Non-alien
Other	Non-alien
Other	Non-alien
Other	Non-alien
Other	Non-alien
Other	Non-alien
Other	Non-alien
Other	Non-alien
Other	Non-alien
Other	Non-alien
Other	Non-alien
Other	Non-alien
Other	Non-alien
Other	Non-alien
Other	Non-alien
Other	Non-alien
Other	Non-alien
Other	Non-alien
Other	Non-alien
Other	Non-alien
Other	Non-alien
Other	Non-alien
Other	Non-alien
Other	Non-alien
Other	Non-alien
Other	Non-alien
Other	Non-alien
Other	Non-alien
Other	Non-alien
Other	Non-alien
Other	Non-alien
Other	Non-alien
Other	Non-alien
Other	Non-alien
Other	Non-alien
Other	Non-alien
Other	Non-alien
Other	Non-alien
Other	Non-alien
Other	Non-alien
Other	Non-alien
Other	Non-alien
Other	Non-alien
Other	Non-alien
Other	Non-alien
Other	Non-alien
Other	Non-alien
Other	Non-alien
Other	Non-alien
Other	Non-alien
Other	Non-alien
Other	Non-alien
Other	Non-alien
Other	Non-alien
Other	Non-alien
Other	Non-alien
Other	Non-alien
Other	Non-alien
Other	Non-alien
Other	Non-alien
Other	Non-alien
Other	Non-alien
Other	Non-alien
Other	Non-alien
Other	Non-alien
Other	Non-alien
Other	Non-alien
Other	Non-alien
Other	Non-alien
Other	Non-alien
Other	Non-alien
Other	Non-alien
Other	Non-alien
Other	Non-alien
Other	Non-alien
Other	Non-alien
Other	Non-alien
Other	Non-alien
Other	Non-alien
Other	Non-alien
Other	Non-alien
Other	Non-alien
Other	Non-alien
Other	Non-alien
Other	Non-alien
Other	Non-alien
Other	Non-alien
Other	Non-alien
Other	Non-alien
Other	Non-alien
Other	Non-alien
Other	Non-alien
Other	Non-alien
Other	Non-alien
Other	Non-alien
Other	Non-alien
Other	Non-alien
Other	Non-alien
Other	Non-alien
Other	Non-alien
Other	Non-alien
Other	Non-alien
Other	Non-alien
Other	Non-alien
Other	Non-alien
Other	Non-alien
Other	Non-alien
Other	Non-alien
Other	Non-alien
Other	Non-alien
Other	Non-alien
Other	Non-alien
Other	Non-alien
Other	Non-alien
Other	Non-alien
Other	Non-alien
Other	Non-alien
Other	Non-alien
Other	Non-alien
Other	Non-alien
Other	Non-alien
Other	Non-alien
Other	Non-alien
Other	Non-alien
Other	Non-alien
Other	Non-alien
Other	Non-alien
Other	Non-alien
Other	Non-alien
Other	Non-alien
Other	Non-alien
Other	Non-alien
Other	Non-alien
Other	Non-alien
Other	Non-alien
Other	Non-alien
Other	Non-alien
Other	Non-alien
Other	Non-alien
Other	Non-alien
Other	Non-alien
Other	Non-alien
Other	Non-alien
Other	Non-alien
Other	Non-alien
Other	Non-alien
Other	Non-alien
Other	Non-alien
Other	Non-alien
Other	Non-alien
Other	Non-alien
Other	Non-alien
Other	Non-alien
Other	Non-alien
Other	Non-alien
Other	Non-alien
Other	Non-alien
Other	Non-alien
Other	Non-alien
Other	Non-alien
Other	Non-alien
Other	Non-alien
Other	Non-alien
Other	Non-alien
Other	Non-alien
Other	Non-alien
Other	Non-alien
Other	Non-alien
Other	Non-alien
Other	Non-alien
Other	Non-alien
Other	Non-alien
Other	Non-alien
Other	Non-alien
Other	Non-alien
Other	Non-alien
Other	Non-alien
Other	Non-alien
Other	Non-alien
Other	Non-alien
Other	Non-alien
Other	Non-alien
Other	Non-alien
Other	Non-alien
Other	Non-alien
Other	Non-alien
Other	Non-alien
Other	Non-alien
Other	Non-alien
Other	Non-alien
Other	Non-alien
Other	Non-alien
Other	Non-alien
Other	Non-alien
Other	Non-alien
Other	Non-alien
Other	Non-alien
Other	Non-alien
Other	Non-alien
Other	Non-alien
Other	Non-alien
Other	Non-alien
Other	Non-alien
Other	Non-alien
Other	Non-alien
Other	Non-alien
Other	Non-alien
Other	Non-alien
Other	Non-alien
Other	Non-alien
Other	Non-alien
Other	Non-alien
Other	Non-alien
Other	Non-alien
Other	Non-alien
Other	Non-alien
Other	Non-alien
Other	Non-alien
Other	Non-alien
Other	Non-alien
Other	Non-alien
Other	Non-alien
Other	Non-alien
Other	Non-alien
Other	Non-alien
Other	Non-alien
Other	Non-alien
Other	Non-alien
Other	Non-alien
Other	Non-alien
Other	Non-alien
Other	Non-alien
Other	Non-alien
Other	Non-alien
Other	Non-alien
Other	Non-alien
Other	Non-alien
Other	Non-alien
Other	Non-alien
Other	Non-alien
Other	Non-alien
Other	Non-alien
Other	Non-alien
Other	Non-alien
Other	Non-alien
Other	Non-alien
Other	Non-alien
Other	Non-alien
Other	Non-alien
Other	Non-alien
Other	Non-alien
Other	Non-alien
Other	Non-alien
Other	Non-alien
Other	Non-alien
Other	Non-alien
Other	Non-alien
Other	Non-alien
Other	Non-alien
Other	Non-alien
Other	Non-alien
Other	Non-alien
Other	Non-alien
Other	Non-alien
Other	Non-alien
Other	Non-alien
Other	Non-alien
Other	Non-alien
Other	Non-alien
Other	Non-alien
Other	Non-alien
Other	Non-alien
Other	Non-alien
Other	Non-alien
Ponto-Caspian	Non-alien
Ponto-Caspian	Non-alien
Ponto-Caspian	Non-alien
Ponto-Caspian	Non-alien
Ponto-Caspian	Non-alien
Ponto-Caspian	Non-alien
Ponto-Caspian	Non-alien
Ponto-Caspian	Non-alien
Ponto-Caspian	Non-alien
Ponto-Caspian	Non-alien
Ponto-Caspian	Non-alien
Ponto-Caspian	Non-alien
Ponto-Caspian	Non-alien
Ponto-Caspian	Non-alien
Ponto-Caspian	Non-alien
Ponto-Caspian	Non-alien
Ponto-Caspian	Non-alien
Ponto-Caspian	Non-alien
Ponto-Caspian	Non-alien
Ponto-Caspian	Non-alien
Ponto-Caspian	Non-alien
Ponto-Caspian	Non-alien
Ponto-Caspian	Non-alien
Ponto-Caspian	Non-alien
Ponto-Caspian	Non-alien
Ponto-Caspian	Non-alien
Ponto-Caspian	Non-alien
Ponto-Caspian	Non-alien
Ponto-Caspian	Non-alien
Ponto-Caspian	Non-alien
Ponto-Caspian	Non-alien
Ponto-Caspian	Non-alien
Ponto-Caspian	Non-alien
Ponto-Caspian	Non-alien
Ponto-Caspian	Non-alien
Ponto-Caspian	Non-alien
Other	Non-alien
Ponto-Caspian	Non-alien
Ponto-Caspian	Non-alien
Other	Non-alien
Other	Non-alien
Other	Non-alien
Other	Non-alien
Other	Non-alien
Other	Non-alien
Other	Non-alien
Other	Non-alien
Other	Non-alien
Other	Non-alien
Other	Non-alien
Other	Non-alien
Other	Non-alien
Other	Non-alien
Other	Non-alien
Other	Non-alien
Other	Non-alien
Other	Non-alien
Other	Non-alien
Other	Non-alien
Other	Non-alien
Other	Non-alien
Other	Non-alien
Other	Non-alien
Other	Non-alien
Other	Non-alien
Other	Non-alien
Other	Non-alien
Other	Non-alien
Other	Non-alien
Other	Non-alien
Other	Non-alien
Other	Non-alien
Other	Non-alien
Other	Non-alien
Other	Non-alien
Other	Non-alien
Other	Non-alien
Other	Non-alien
Other	Non-alien
Other	Non-alien
Other	Non-alien
Other	Non-alien
Other	Non-alien
Other	Non-alien
Other	Non-alien
Other	Non-alien
Other	Non-alien
Other	Non-alien
Other	Non-alien
Other	Non-alien
Other	Non-alien
Other	Non-alien
Other	Non-alien
Other	Non-alien
Other	Non-alien
Other	Non-alien
Other	Non-alien
Other	Non-alien
Other	Non-alien
Other	Non-alien
Other	Non-alien
Other	Non-alien
Other	Non-alien
Other	Non-alien
Other	Non-alien
Other	Non-alien
Other	Non-alien
Other	Non-alien
Other	Non-alien
Other	Non-alien
Other	Non-alien
Other	Non-alien
Other	Non-alien
Other	Non-alien
Other	Non-alien
Other	Non-alien
Other	Non-alien
Other	Non-alien
Other	Non-alien
Other	Non-alien
Other	Non-alien
Other	Non-alien
Other	Non-alien
Other	Non-alien
Other	Non-alien
Other	Non-alien
Other	Non-alien
Other	Non-alien
Other	Non-alien
Other	Non-alien
Other	Non-alien
Other	Non-alien
Other	Non-alien
Other	Non-alien
Other	Non-alien
Other	Non-alien
Other	Non-alien
Other	Non-alien
Other	Non-alien
Other	Non-alien
Other	Non-alien
Other	Non-alien
Other	Non-alien
Other	Non-alien
Other	Non-alien
Ponto-Caspian	Non-alien
Ponto-Caspian	Non-alien
Ponto-Caspian	Non-alien
Ponto-Caspian	Non-alien
Ponto-Caspian	Non-alien
Ponto-Caspian	Non-alien
Ponto-Caspian	Non-alien
Ponto-Caspian	Non-alien
Ponto-Caspian	Non-alien
Ponto-Caspian	Non-alien
Ponto-Caspian	Non-alien
Ponto-Caspian	Non-alien
Ponto-Caspian	Non-alien
Ponto-Caspian	Non-alien
Ponto-Caspian	Non-alien
Ponto-Caspian	Non-alien
Ponto-Caspian	Non-alien
Ponto-Caspian	Non-alien
Ponto-Caspian	Non-alien
Ponto-Caspian	Non-alien
Ponto-Caspian	Non-alien
Ponto-Caspian	Non-alien
Ponto-Caspian	Non-alien
Ponto-Caspian	Non-alien
Ponto-Caspian	Non-alien
Ponto-Caspian	Non-alien
Ponto-Caspian	Non-alien
Ponto-Caspian	Non-alien
Other	Non-alien
Other	Non-alien
Other	Non-alien
Other	Non-alien
Other	Non-alien
Other	Non-alien
Other	Alien
Other	Alien
Other	Alien
Other	Alien
Other	Alien
Other	Alien
Other	Alien
Ponto-Caspian	Alien
Ponto-Caspian	Alien
Ponto-Caspian	Alien
Ponto-Caspian	Alien
Ponto-Caspian	Alien
Ponto-Caspian	Alien
Ponto-Caspian	Alien
Ponto-Caspian	Alien
Ponto-Caspian	Alien
Ponto-Caspian	Alien
Ponto-Caspian	Alien
Ponto-Caspian	Alien
Ponto-Caspian	Alien
Other	Alien
Other	Alien
Ponto-Caspian	Alien
Ponto-Caspian	Alien
Ponto-Caspian	Alien
Ponto-Caspian	Alien
Ponto-Caspian	Alien

## Sheet: Alien flows
Origin	Invaded	Flow
Ponto-Caspian	Eurasia	13
Ponto-Caspian	Baltic Sea	3
Ponto-Caspian	Other	1
Ponto-Caspian	Ponto-Caspian	1
Eurasia	Eurasia	4
Eurasia	Northwest Atlantic	0.5
Eurasia	Baltic Sea	0.5
Eurasia	North America	0.5
North America	North America	1.5
Northwest Atlantic	Ponto-Caspian	0.25
Northwest Atlantic	Baltic Sea	0.25
Northwest Atlantic	Other	0.5
Northwest Atlantic	Eurasia	0.25
Other	Ponto-Caspian	0.75
